# Supplementary material for: 2-(4-Chloro­phen­yl)-3,5-dimethyl-1λ6,2-thia­zine-1,1-dione
Source: Acta Crystallogr Sect E Struct Rep Online. 2011 Sep 30;67(Pt 10):o2775. doi: 10.1107/S1600536811038852 (PMC3201295; doi:10.1107/S1600536811038852)
Supplement: Supplementary file 1 [file e-67-o2775-sup1.cif]

##############################################################################
#                                                                            #
# This CIF contains the data in a paper accepted for publication in          #
# Acta Crystallographica Section E. It conforms to the requirements of       #
# Notes for Authors for Acta Crystallographica Section E, and has been       #
# peer reviewed under the auspices of the IUCr Commission on Journals.       #
#                                                                            #
# Full details of the Crystallographic Information File format               #
# are given in the paper "The Crystallographic Information File (CIF):       #
# a New Standard Archive File for Crystallography" by S. R. Hall, F. H.      #
# Allen and I. D. Brown [Acta Cryst. (1991), A47, 655-685].                  #
#                                                                            #
# The current version of the core CIF dictionary is obtainable from          #
# ftp://ftp.iucr.org/pub/cif_core.dic.                                       #
#                                                                            #
# Software is freely available for graphical display of the structure(s)     #
# in this CIF. For information consult the CIF software page                 #
# http://www.iucr.org/resources/cif/software.                                #
#                                                                            #
# This file may be used for bona fide research purposes within the           #
# scientific community so long as proper attribution is given to the journal # 
# article from which it was obtained.                                        #
#                                                                            #
##############################################################################
data_I
_audit_creation_method     SHELXL-97
_chemical_name_systematic
;
2-(4-Chlorophenyl)-3,5-dimethyl-1\l^6^,2-thiazine-1,1-dione
;
_chemical_name_common     ?
_chemical_formula_moiety     'C12 H12 Cl N O2 S'
_chemical_formula_sum     'C12 H12 Cl N O2 S'
_chemical_formula_iupac     'C12 H12 Cl N O2 S'
_chemical_formula_weight     269.74
_chemical_melting_point     ?
_symmetry_cell_setting     monoclinic
_symmetry_space_group_name_H-M     'P 21/c'
_symmetry_space_group_name_Hall     '-P 2ybc'
loop_
    _symmetry_equiv_pos_as_xyz
    'x, y, z'
    '-x, y+1/2, -z+1/2'
    '-x, -y, -z'
    'x, -y-1/2, z-1/2'
_cell_length_a     11.22370(10)
_cell_length_b     15.1606(2)
_cell_length_c     7.87520(10)
_cell_angle_alpha     90.00
_cell_angle_beta     108.4503(8)
_cell_angle_gamma     90.00
_cell_volume     1271.15(3)
_cell_formula_units_Z     4
_cell_measurement_reflns_used     4756
_cell_measurement_theta_min     2.69
_cell_measurement_theta_max     30.45
_cell_measurement_temperature     100(2)
_exptl_crystal_description     block
_exptl_crystal_colour     colorless
_exptl_crystal_size_max     0.28
_exptl_crystal_size_mid     0.24
_exptl_crystal_size_min     0.19
_exptl_crystal_density_diffrn     1.409
_exptl_crystal_density_meas     ?
_exptl_crystal_density_method     'not measured'
_exptl_crystal_F_000     560
_exptl_absorpt_coefficient_mu     0.453
_exptl_absorpt_correction_type     multi-scan
_exptl_absorpt_process_details     '(SADABS; Sheldrick, 1996)'
_exptl_absorpt_correction_T_min     0.8836
_exptl_absorpt_correction_T_max     0.9188
_exptl_special_details     ?
_diffrn_ambient_temperature     100(2)
_diffrn_radiation_type     MoK\a
_diffrn_radiation_wavelength     0.71073
_diffrn_radiation_source     'fine-focus sealed tube'
_diffrn_radiation_monochromator     graphite
_diffrn_measurement_device_type     'Bruker APEXII CCD'
_diffrn_measurement_method     '\f and \w scans'
_diffrn_detector_area_resol_mean     ?
_diffrn_reflns_number     11365
_diffrn_reflns_av_R_equivalents     0.0265
_diffrn_reflns_av_sigmaI/netI     0.0226
_diffrn_reflns_theta_min     2.34
_diffrn_reflns_theta_max     27.00
_diffrn_reflns_theta_full     27.00
_diffrn_measured_fraction_theta_max     1.000
_diffrn_measured_fraction_theta_full     1.000
_diffrn_reflns_limit_h_min     -14
_diffrn_reflns_limit_h_max     14
_diffrn_reflns_limit_k_min     -19
_diffrn_reflns_limit_k_max     19
_diffrn_reflns_limit_l_min     -10
_diffrn_reflns_limit_l_max     10
_refine_special_details
;
Refinement of <i>F</i>^2^ against ALL reflections. The weighted <i>R</i>-factor
<i>wR</i> and goodness of fit <i>S</i> are based on <i>F</i>^2^, conventional
<i>R</i>-factors <i>R</i> are based on <i>F</i>, with <i>F</i> set to zero for
negative <i>F</i>^2^. The threshold expression of <i>F</i>^2^ >
\s(<i>F</i>^2^) is used only for calculating <i>R</i>-factors(gt) <i>etc</i>.
and is not relevant to the choice of reflections for refinement.
<i>R</i>-factors based on <i>F</i>^2^ are statistically about twice as large
as those based on <i>F</i>, and <i>R</i>- factors based on ALL data will be
even larger.
;
_reflns_number_total     2768
_reflns_number_gt     2447
_reflns_threshold_expression     >2sigma(I)
_refine_ls_structure_factor_coef     Fsqd
_refine_ls_matrix_type     full
_refine_ls_R_factor_all     0.0351
_refine_ls_R_factor_gt     0.0302
_refine_ls_wR_factor_gt     0.0768
_refine_ls_wR_factor_ref     0.0803
_refine_ls_goodness_of_fit_ref     1.036
_refine_ls_restrained_S_all     1.036
_refine_ls_number_reflns     2768
_refine_ls_number_parameters     156
_refine_ls_number_restraints     0
_refine_ls_hydrogen_treatment     constr
_refine_ls_weighting_scheme     calc
_refine_ls_weighting_details
         'calc w=1/[\s^2^(Fo^2^)+(0.0375P)^2^+0.7004P] where P=(Fo^2^+2Fc^2^)/3'
_atom_sites_solution_hydrogens     geom
_atom_sites_solution_primary     direct
_atom_sites_solution_secondary     difmap
_refine_ls_shift/su_max     0.001
_refine_ls_shift/su_mean     0.000
_refine_diff_density_max     0.381
_refine_diff_density_min     -0.429
_refine_ls_extinction_method     none
_refine_ls_extinction_coef     ?
loop_
    _atom_type_symbol
    _atom_type_description
    _atom_type_scat_dispersion_real
    _atom_type_scat_dispersion_imag
    _atom_type_scat_source
    'C' 'C' 0.0033 0.0016
                         'International Tables Vol C Tables 4.2.6.8 and 6.1.1.4'
    'H' 'H' 0.0000 0.0000
                         'International Tables Vol C Tables 4.2.6.8 and 6.1.1.4'
    'N' 'N' 0.0061 0.0033
                         'International Tables Vol C Tables 4.2.6.8 and 6.1.1.4'
    'O' 'O' 0.0106 0.0060
                         'International Tables Vol C Tables 4.2.6.8 and 6.1.1.4'
    'S' 'S' 0.1246 0.1234
                         'International Tables Vol C Tables 4.2.6.8 and 6.1.1.4'
    'Cl' 'Cl' 0.1484 0.1585
                         'International Tables Vol C Tables 4.2.6.8 and 6.1.1.4'
_computing_data_collection     'APEX2 (Bruker, 2007)'
_computing_cell_refinement     'SAINT (Bruker, 2007)'
_computing_data_reduction     'SAINT (Bruker, 2007)'
_computing_structure_solution     'SHELXS97 (Sheldrick, 2008)'
_computing_structure_refinement     'SHELXL97 (Sheldrick, 2008)'
_computing_molecular_graphics     'X-SEED (Barbour, 2001)'
_computing_publication_material
                       'SHELXL97  (Sheldrick, 2008) and publCIF (Westrip, 2010)'
loop_
    _atom_site_type_symbol
    _atom_site_label
    _atom_site_fract_x
    _atom_site_fract_y
    _atom_site_fract_z
    _atom_site_U_iso_or_equiv
    _atom_site_adp_type
    _atom_site_calc_flag
    _atom_site_refinement_flags
    _atom_site_occupancy
    _atom_site_symmetry_multiplicity
    _atom_site_disorder_assembly
    _atom_site_disorder_group
    Cl Cl1 1.15452(4) 0.78261(3) 0.78766(6) 0.03679(13) Uani d . 1 1 . .
    S S1 0.67185(3) 0.54702(2) 0.90462(5) 0.01583(10) Uani d . 1 1 . .
    O O1 0.57169(10) 0.60996(7) 0.84129(15) 0.0224(2) Uani d . 1 1 . .
    O O2 0.76889(10) 0.56910(7) 1.06785(14) 0.0236(2) Uani d . 1 1 . .
    N N1 0.73994(11) 0.53279(8) 0.74623(16) 0.0169(3) Uani d . 1 1 . .
    C C1 0.72390(16) 0.49244(12) 0.4367(2) 0.0266(4) Uani d . 1 1 . .
    H H1A 0.6744 0.4541 0.3397 0.040 Uiso calc R 1 1 . .
    H H1B 0.8133 0.4784 0.4645 0.040 Uiso calc R 1 1 . .
    H H1C 0.7095 0.5542 0.3992 0.040 Uiso calc R 1 1 . .
    C C2 0.68489(13) 0.47796(10) 0.59948(19) 0.0180(3) Uani d . 1 1 . .
    C C3 0.60397(14) 0.41358(10) 0.6087(2) 0.0195(3) Uani d . 1 1 . .
    H H3 0.5626 0.3814 0.5029 0.023 Uiso calc R 1 1 . .
    C C4 0.57720(13) 0.39124(9) 0.7697(2) 0.0181(3) Uani d . 1 1 . .
    C C5 0.51384(16) 0.30477(10) 0.7770(2) 0.0264(3) Uani d . 1 1 . .
    H H5A 0.4946 0.3006 0.8898 0.040 Uiso calc R 1 1 . .
    H H5B 0.5697 0.2563 0.7697 0.040 Uiso calc R 1 1 . .
    H H5C 0.4358 0.3010 0.6763 0.040 Uiso calc R 1 1 . .
    C C6 0.61295(13) 0.44386(9) 0.9154(2) 0.0171(3) Uani d . 1 1 . .
    H H6 0.6053 0.4233 1.0254 0.021 Uiso calc R 1 1 . .
    C C7 0.84013(13) 0.59335(10) 0.75099(19) 0.0173(3) Uani d . 1 1 . .
    C C8 0.81380(15) 0.68225(10) 0.7151(2) 0.0233(3) Uani d . 1 1 . .
    H H8 0.7297 0.7028 0.6841 0.028 Uiso calc R 1 1 . .
    C C9 0.91055(15) 0.74081(11) 0.7247(2) 0.0270(4) Uani d . 1 1 . .
    H H9 0.8936 0.8017 0.7006 0.032 Uiso calc R 1 1 . .
    C C10 1.03192(15) 0.70909(11) 0.7698(2) 0.0243(3) Uani d . 1 1 . .
    C C11 1.05906(14) 0.62056(11) 0.8042(2) 0.0237(3) Uani d . 1 1 . .
    H H11 1.1431 0.6000 0.8337 0.028 Uiso calc R 1 1 . .
    C C12 0.96219(14) 0.56223(10) 0.7952(2) 0.0202(3) Uani d . 1 1 . .
    H H12 0.9794 0.5013 0.8191 0.024 Uiso calc R 1 1 . .
loop_
    _atom_site_aniso_label
    _atom_site_aniso_U_11
    _atom_site_aniso_U_22
    _atom_site_aniso_U_33
    _atom_site_aniso_U_12
    _atom_site_aniso_U_13
    _atom_site_aniso_U_23
    Cl1 0.0280(2) 0.0363(2) 0.0456(3) -0.01448(18) 0.01096(19) 0.00453(19)
    S1 0.01745(18) 0.01486(18) 0.01607(18) -0.00151(13) 0.00658(14) -0.00116(13)
    O1 0.0240(6) 0.0180(5) 0.0280(6) 0.0041(4) 0.0121(5) 0.0018(4)
    O2 0.0258(6) 0.0265(6) 0.0175(5) -0.0090(5) 0.0051(5) -0.0038(4)
    N1 0.0166(6) 0.0177(6) 0.0175(6) -0.0017(5) 0.0071(5) -0.0011(5)
    C1 0.0287(8) 0.0336(9) 0.0188(8) -0.0013(7) 0.0094(7) -0.0017(6)
    C2 0.0170(7) 0.0204(7) 0.0157(7) 0.0049(6) 0.0038(6) 0.0001(6)
    C3 0.0188(7) 0.0191(7) 0.0184(7) 0.0016(6) 0.0028(6) -0.0035(6)
    C4 0.0151(7) 0.0156(7) 0.0224(7) 0.0017(5) 0.0045(6) 0.0007(6)
    C5 0.0303(8) 0.0179(7) 0.0306(8) -0.0065(7) 0.0093(7) -0.0030(6)
    C6 0.0172(7) 0.0154(7) 0.0196(7) -0.0010(5) 0.0070(6) 0.0022(5)
    C7 0.0164(7) 0.0201(7) 0.0163(7) -0.0009(6) 0.0062(5) 0.0019(5)
    C8 0.0181(7) 0.0217(8) 0.0298(8) 0.0025(6) 0.0070(6) 0.0053(6)
    C9 0.0271(8) 0.0193(8) 0.0349(9) 0.0000(7) 0.0103(7) 0.0063(7)
    C10 0.0204(8) 0.0278(8) 0.0249(8) -0.0079(6) 0.0077(6) 0.0028(6)
    C11 0.0164(7) 0.0296(8) 0.0252(8) 0.0021(6) 0.0069(6) 0.0048(6)
    C12 0.0206(7) 0.0206(7) 0.0199(7) 0.0019(6) 0.0072(6) 0.0034(6)
_geom_special_details
;
All e.s.d.'s (except the e.s.d. in the dihedral angle between two l.s. planes)
are estimated using the full covariance matrix. The cell e.s.d.'s are taken
into account individually in the estimation of e.s.d.'s in distances, angles
and torsion angles; correlations between e.s.d.'s in cell parameters are only
used when they are defined by crystal symmetry. An approximate (isotropic)
treatment of cell e.s.d.'s is used for estimating e.s.d.'s involving l.s.
planes.
;
loop_
    _geom_bond_atom_site_label_1
    _geom_bond_atom_site_label_2
    _geom_bond_site_symmetry_2
    _geom_bond_distance
    _geom_bond_publ_flag
    Cl1 C10 . 1.7416(16) ?
    S1 O2 . 1.4369(11) ?
    S1 O1 . 1.4382(11) ?
    S1 N1 . 1.6703(12) ?
    S1 C6 . 1.7104(14) ?
    N1 C2 . 1.3987(19) ?
    N1 C7 . 1.4430(18) ?
    C1 C2 . 1.496(2) ?
    C1 H1A . 0.9800 ?
    C1 H1B . 0.9800 ?
    C1 H1C . 0.9800 ?
    C2 C3 . 1.351(2) ?
    C3 C4 . 1.433(2) ?
    C3 H3 . 0.9500 ?
    C4 C6 . 1.350(2) ?
    C4 C5 . 1.501(2) ?
    C5 H5A . 0.9800 ?
    C5 H5B . 0.9800 ?
    C5 H5C . 0.9800 ?
    C6 H6 . 0.9500 ?
    C7 C12 . 1.385(2) ?
    C7 C8 . 1.390(2) ?
    C8 C9 . 1.386(2) ?
    C8 H8 . 0.9500 ?
    C9 C10 . 1.381(2) ?
    C9 H9 . 0.9500 ?
    C10 C11 . 1.384(2) ?
    C11 C12 . 1.386(2) ?
    C11 H11 . 0.9500 ?
    C12 H12 . 0.9500 ?
loop_
    _geom_angle_atom_site_label_1
    _geom_angle_atom_site_label_2
    _geom_angle_atom_site_label_3
    _geom_angle_site_symmetry_1
    _geom_angle_site_symmetry_3
    _geom_angle
    _geom_angle_publ_flag
    O2 S1 O1 . . 116.33(7) ?
    O2 S1 N1 . . 107.56(6) ?
    O1 S1 N1 . . 108.60(6) ?
    O2 S1 C6 . . 111.35(7) ?
    O1 S1 C6 . . 110.61(7) ?
    N1 S1 C6 . . 101.21(7) ?
    C2 N1 C7 . . 122.44(12) ?
    C2 N1 S1 . . 120.46(10) ?
    C7 N1 S1 . . 115.81(10) ?
    C2 C1 H1A . . 109.5 ?
    C2 C1 H1B . . 109.5 ?
    H1A C1 H1B . . 109.5 ?
    C2 C1 H1C . . 109.5 ?
    H1A C1 H1C . . 109.5 ?
    H1B C1 H1C . . 109.5 ?
    C3 C2 N1 . . 120.91(13) ?
    C3 C2 C1 . . 122.43(14) ?
    N1 C2 C1 . . 116.63(13) ?
    C2 C3 C4 . . 123.45(14) ?
    C2 C3 H3 . . 118.3 ?
    C4 C3 H3 . . 118.3 ?
    C6 C4 C3 . . 121.54(13) ?
    C6 C4 C5 . . 120.04(14) ?
    C3 C4 C5 . . 118.34(13) ?
    C4 C5 H5A . . 109.5 ?
    C4 C5 H5B . . 109.5 ?
    H5A C5 H5B . . 109.5 ?
    C4 C5 H5C . . 109.5 ?
    H5A C5 H5C . . 109.5 ?
    H5B C5 H5C . . 109.5 ?
    C4 C6 S1 . . 120.91(12) ?
    C4 C6 H6 . . 119.5 ?
    S1 C6 H6 . . 119.5 ?
    C12 C7 C8 . . 120.75(14) ?
    C12 C7 N1 . . 119.36(13) ?
    C8 C7 N1 . . 119.87(13) ?
    C9 C8 C7 . . 119.85(14) ?
    C9 C8 H8 . . 120.1 ?
    C7 C8 H8 . . 120.1 ?
    C10 C9 C8 . . 118.88(15) ?
    C10 C9 H9 . . 120.6 ?
    C8 C9 H9 . . 120.6 ?
    C9 C10 C11 . . 121.75(15) ?
    C9 C10 Cl1 . . 119.19(13) ?
    C11 C10 Cl1 . . 119.05(12) ?
    C10 C11 C12 . . 119.23(14) ?
    C10 C11 H11 . . 120.4 ?
    C12 C11 H11 . . 120.4 ?
    C7 C12 C11 . . 119.54(14) ?
    C7 C12 H12 . . 120.2 ?
    C11 C12 H12 . . 120.2 ?
loop_
    _geom_hbond_atom_site_label_D
    _geom_hbond_atom_site_label_H
    _geom_hbond_atom_site_label_A
    _geom_hbond_site_symmetry_A
    _geom_hbond_distance_DH
    _geom_hbond_distance_HA
    _geom_hbond_distance_DA
    _geom_hbond_angle_DHA
    C6 H6 O1 3_667 0.95 2.57 3.3384(18) 137.8
    C9 H9 O2 4_575 0.95 2.44 3.3339(19) 156.4
_iucr_refine_instructions_details
;
TITL 1 in P2(1)/c
CELL 0.71073  11.2237  15.1606   7.8752  90.000 108.450  90.000
ZERR    4.00   0.0001   0.0002   0.0001   0.000   0.001   0.000
LATT 1
SYMM -X, 0.5+Y, 0.5-Z
SFAC C  H  N  O  S  Cl
UNIT 48  48  4  8  4  4
OMIT 1 0 0
OMIT -2 54
L.S. 8
eqiv $1 1-x,1-y,2-z
eqiv $2 x,3/2-y,-1/2+z
htab c6 o1_$1
htab c9 o2_$2
ACTA
BOND $H
SIZE 0.19 0.24 0.28
TEMP -173
WGHT    0.037500    0.700400
FVAR       0.20263
CL1   6    1.154516    0.782613    0.787665    11.00000    0.02798    0.03635 =
         0.04556    0.00453    0.01096   -0.01448
S1    5    0.671848    0.547016    0.904618    11.00000    0.01745    0.01486 =
         0.01607   -0.00116    0.00658   -0.00151
O1    4    0.571686    0.609963    0.841292    11.00000    0.02403    0.01802 =
         0.02804    0.00184    0.01214    0.00415
O2    4    0.768894    0.569105    1.067852    11.00000    0.02577    0.02647 =
         0.01748   -0.00376    0.00512   -0.00897
N1    3    0.739941    0.532786    0.746232    11.00000    0.01661    0.01768 =
         0.01749   -0.00110    0.00706   -0.00173
C1    1    0.723896    0.492441    0.436688    11.00000    0.02869    0.03364 =
         0.01877   -0.00168    0.00939   -0.00129
AFIX 137
H1A   2    0.674409    0.454137    0.339720    11.00000   -1.50000
H1B   2    0.813279    0.478442    0.464472    11.00000   -1.50000
H1C   2    0.709547    0.554232    0.399245    11.00000   -1.50000
AFIX   0
C2    1    0.684891    0.477955    0.599484    11.00000    0.01701    0.02036 =
         0.01565    0.00006    0.00383    0.00491
C3    1    0.603968    0.413584    0.608715    11.00000    0.01881    0.01906 =
         0.01845   -0.00350    0.00277    0.00155
AFIX  43
H3    2    0.562625    0.381427    0.502915    11.00000   -1.20000
AFIX   0
C4    1    0.577196    0.391244    0.769718    11.00000    0.01511    0.01557 =
         0.02244    0.00069    0.00446    0.00172
C5    1    0.513838    0.304767    0.777010    11.00000    0.03027    0.01794 =
         0.03062   -0.00300    0.00931   -0.00648
AFIX 137
H5A   2    0.494632    0.300627    0.889788    11.00000   -1.50000
H5B   2    0.569738    0.256262    0.769747    11.00000   -1.50000
H5C   2    0.435784    0.300962    0.676255    11.00000   -1.50000
AFIX   0
C6    1    0.612948    0.443865    0.915400    11.00000    0.01716    0.01539 =
         0.01957    0.00218    0.00701   -0.00099
AFIX  43
H6    2    0.605288    0.423318    1.025436    11.00000   -1.20000
AFIX   0
C7    1    0.840131    0.593352    0.750989    11.00000    0.01636    0.02009 =
         0.01630    0.00190    0.00624   -0.00094
C8    1    0.813801    0.682254    0.715107    11.00000    0.01806    0.02173 =
         0.02978    0.00526    0.00695    0.00250
AFIX  43
H8    2    0.729685    0.702849    0.684090    11.00000   -1.20000
AFIX   0
C9    1    0.910551    0.740813    0.724676    11.00000    0.02709    0.01926 =
         0.03488    0.00627    0.01026   -0.00001
AFIX  43
H9    2    0.893650    0.801742    0.700571    11.00000   -1.20000
AFIX   0
C10   1    1.031922    0.709088    0.769838    11.00000    0.02044    0.02784 =
         0.02489    0.00284    0.00766   -0.00787
C11   1    1.059064    0.620558    0.804234    11.00000    0.01639    0.02960 =
         0.02520    0.00478    0.00688    0.00211
AFIX  43
H11   2    1.143129    0.600016    0.833705    11.00000   -1.20000
AFIX   0
C12   1    0.962187    0.562228    0.795186    11.00000    0.02061    0.02062 =
         0.01987    0.00345    0.00722    0.00187
AFIX  43
H12   2    0.979365    0.501316    0.819128    11.00000   -1.20000
HKLF 4
REM  1 in P2(1)/c
REM R1 =  0.0302 for   2447 Fo > 4sig(Fo)  and  0.0351 for all   2768 data
REM    156 parameters refined using      0 restraints
END
WGHT      0.0375      0.7015
REM Highest difference peak  0.381,  deepest hole -0.429,  1-sigma level  0.051
Q1    1   0.7107  0.5377  0.8229  11.00000  0.05    0.38
Q2    1   0.6351  0.4889  0.9042  11.00000  0.05    0.31
Q3    1   0.5936  0.4020  0.6931  11.00000  0.05    0.31
Q4    1   0.7035  0.4812  0.5204  11.00000  0.05    0.29
;
data_global
_journal_date_recd_electronic     2011-09-16
_journal_date_accepted     2011-09-21
_journal_name_full     'Acta Crystallographica, Section E'
_journal_year     2011
_journal_volume     67
_journal_issue     10
_journal_page_first     o2775
_journal_page_last     o2775
_journal_paper_category     QO
_journal_coeditor_code     VM2124
_publ_contact_author_name     'Hamid Khaledi'
_publ_contact_author_address
;
Department of Chemistry, University of Malaya, 50603 Kuala Lumpur, Malaysia
;
_publ_contact_author_email     'khaledi@siswa.um.edu.my'
_publ_contact_author_fax     '+603-79674193'
_publ_contact_author_phone     '+603-79674246'
_publ_section_title
;
2-(4-Chlorophenyl)-3,5-dimethyl-1\l^6^,2-thiazine-1,1-dione
;
loop_
    _publ_author_name
    _publ_author_footnote
    _publ_author_address
    'Braim, Rostam R.' .
;
Department of Chemistry,University of Salahaddin-Erbil, Kurdistan Iraq
;
    'Aziz Ketuly, Kamal' .
;
Department of Chemistry, University of Malaya, 50603 Kuala Lumpur, Malaysia
;
    'A. Hadi, A. Hamid' .
;
Department of Chemistry, University of Malaya, 50603 Kuala Lumpur, Malaysia
;
    'Khaledi, Hamid' .
;
Department of Chemistry, University of Malaya, 50603 Kuala Lumpur, Malaysia
;
_publ_section_synopsis     .
