# Supplementary material for: 2-(4-Chloro­phen­yl)-3,5-dimethyl-1λ6,2-thia­zine-1,1-dione
Source: Acta Crystallogr Sect E Struct Rep Online. 2011 Sep 30;67(Pt 10):o2775. doi: 10.1107/S1600536811038852 (PMC3201295; doi:10.1107/S1600536811038852)
Supplement: Supplementary file 2 [file e-67-o2775-Isup2.hkl]

# 
# h,k,l, Fc-squared, Fo-squared, sigma(Fo-squared) and status flag 
# 
data_I
_shelx_title ' 1 in P2(1)/c' 
_shelx_refln_list_code          4 
_shelx_F_calc_maximum      164.33 
_exptl_crystal_F_000       560.00 
_reflns_d_resolution_high  0.7828 
 
loop_ 
 _symmetry_equiv_pos_as_xyz 
 'x, y, z' 
 '-x, y+1/2, -z+1/2' 
 '-x, -y, -z' 
 'x, -y-1/2, z-1/2' 
 
_cell_length_a    11.2237 
_cell_length_b    15.1606 
_cell_length_c     7.8752 
_cell_angle_alpha  90.000 
_cell_angle_beta  108.450 
_cell_angle_gamma  90.000 
 
_shelx_F_squared_multiplier     1.000 
 
loop_ 
 _refln_index_h 
 _refln_index_k 
 _refln_index_l 
 _refln_F_squared_calc 
 _refln_F_squared_meas 
 _refln_F_squared_sigma 
 _refln_observed_status 
   2   0   0     1590.17     1584.59     24.25 o 
   3   0   0       43.24       29.48      3.29 o 
   4   0   0      689.00      660.12     12.43 o 
   5   0   0      121.16      150.06      5.27 o 
   6   0   0      528.53      479.02     11.47 o 
   7   0   0      907.06     1019.01     17.05 o 
   8   0   0      818.51      876.85     16.11 o 
   9   0   0      272.42      272.68      7.15 o 
  10   0   0      534.61      506.25     10.54 o 
  11   0   0     1060.07     1054.76     33.19 o 
  12   0   0     1110.17     1085.24     38.72 o 
  13   0   0       19.50        9.99      6.33 o 
   1   1   0        0.28       -0.93      0.93 o 
   2   1   0      267.18      262.87      3.89 o 
   3   1   0     2077.76     2127.93     22.84 o 
   4   1   0      517.06      489.42      6.61 o 
   5   1   0      540.55      508.75      6.10 o 
   6   1   0        6.64        4.07      0.97 o 
   7   1   0      137.28      142.34      3.42 o 
   8   1   0     1628.35     1611.59     16.18 o 
   9   1   0      639.65      625.14      8.78 o 
  10   1   0       79.37       92.11      3.61 o 
  11   1   0        2.64        0.80      1.71 o 
  12   1   0      386.06      397.61     15.41 o 
  13   1   0       26.58       39.83      6.63 o 
   0   2   0     4830.77     4735.75     66.75 o 
   1   2   0     8408.73     8177.79    112.11 o 
   2   2   0     8203.28     8156.36     73.27 o 
   3   2   0    18526.16    17954.49    163.19 o 
   4   2   0      798.57      872.62     10.08 o 
   5   2   0      112.99      100.81      2.68 o 
   6   2   0      479.56      523.14      6.71 o 
   7   2   0       87.47       71.89      2.86 o 
   8   2   0       89.10       89.37      3.44 o 
   9   2   0      726.36      726.90      9.68 o 
  10   2   0       26.07       29.68      2.47 o 
  11   2   0      298.65      306.30      6.57 o 
  12   2   0       15.90       10.16      2.98 o 
  13   2   0       37.05       40.79      6.72 o 
   1   3   0     6722.89     6398.94    221.53 o 
   2   3   0     1839.56     2006.58     19.04 o 
   3   3   0     2642.42     2871.66     27.81 o 
   4   3   0      174.09      205.68      3.92 o 
   5   3   0      390.14      369.57      5.52 o 
   6   3   0      330.45      340.12      5.61 o 
   7   3   0     2862.98     2915.13     25.64 o 
   8   3   0       91.28       85.85      3.40 o 
   9   3   0     1111.95     1094.11     12.78 o 
  10   3   0      658.36      597.60      8.99 o 
  11   3   0      906.00      880.30     12.90 o 
  12   3   0       33.74       28.32      6.36 o 
  13   3   0      172.00      196.19     11.99 o 
   0   4   0     3244.14     3164.92     37.46 o 
   1   4   0     1665.00     1692.15     21.67 o 
   2   4   0     4682.03     4791.16     48.70 o 
   3   4   0      399.27      417.40      6.46 o 
   4   4   0       99.35      136.33      3.03 o 
   5   4   0     2426.75     2677.29     26.89 o 
   6   4   0     1960.32     1948.43     21.06 o 
   7   4   0       12.73        9.06      1.64 o 
   8   4   0       95.81       94.58      3.89 o 
   9   4   0        8.89        5.36      1.69 o 
  10   4   0       15.54       15.32      2.33 o 
  11   4   0       21.51       12.31      2.82 o 
  12   4   0       54.45       54.52      5.70 o 
  13   4   0       79.34       76.40      8.49 o 
   1   5   0     1183.66     1116.10     13.37 o 
   2   5   0       22.43        6.22      1.18 o 
   3   5   0      571.55      604.57      6.98 o 
   4   5   0     4979.58     5374.67     49.82 o 
   5   5   0      884.30     1042.73     11.69 o 
   6   5   0        0.00       -0.23      1.08 o 
   7   5   0      120.92      118.74      3.99 o 
   8   5   0     1492.65     1478.99     18.99 o 
   9   5   0        0.53        3.03      1.58 o 
  10   5   0      713.52      749.88     13.94 o 
  11   5   0      268.34      238.65      8.01 o 
  12   5   0        0.17       -1.25      2.23 o 
  13   5   0       98.62      134.68     16.80 o 
   0   6   0     5623.59     5997.23     70.69 o 
   1   6   0       14.71       14.57      1.26 o 
   2   6   0      381.93      428.13      7.08 o 
   3   6   0       80.68       91.62      2.29 o 
   4   6   0     1578.71     1633.57     17.63 o 
   5   6   0     1161.30     1216.92     14.45 o 
   6   6   0      196.47      218.97      5.08 o 
   7   6   0       20.41       23.70      2.32 o 
   8   6   0       11.34        8.78      2.31 o 
   9   6   0        0.18       -1.47      1.47 o 
  10   6   0      103.39       89.58      4.41 o 
  11   6   0      141.45      126.81      7.94 o 
  12   6   0      157.83      146.99      9.07 o 
   1   7   0     1548.26     1595.00     18.93 o 
   2   7   0      203.18      187.42      4.07 o 
   3   7   0      455.48      523.37      7.20 o 
   4   7   0      309.15      300.41      4.82 o 
   5   7   0       53.40       51.43      2.71 o 
   6   7   0      208.20      181.06      6.88 o 
   7   7   0      427.22      431.75      8.67 o 
   8   7   0       13.56       14.28      2.54 o 
   9   7   0       23.61       27.01      3.22 o 
  10   7   0      115.03      121.36      5.73 o 
  11   7   0      227.21      198.77      9.23 o 
  12   7   0        1.47        1.35      3.05 o 
   0   8   0     1854.07     1890.89     25.06 o 
   1   8   0       68.62       69.41      3.05 o 
   2   8   0      534.85      513.18      7.82 o 
   3   8   0      118.81      114.18      3.90 o 
   4   8   0       18.97       26.99      1.62 o 
   5   8   0       30.19       29.53      2.07 o 
   6   8   0     1500.64     1435.77     20.25 o 
   7   8   0      532.21      491.50     11.75 o 
   8   8   0      187.01      179.76      7.23 o 
   9   8   0       54.89       54.01      4.91 o 
  10   8   0        4.73        9.23      6.70 o 
  11   8   0      371.37      410.89     12.92 o 
  12   8   0        3.77        9.94      3.65 o 
   1   9   0       25.96       16.46      3.03 o 
   2   9   0      275.92      289.06      6.09 o 
   3   9   0      427.13      394.71      8.19 o 
   4   9   0      216.81      205.25      4.68 o 
   5   9   0       32.85       32.96      2.73 o 
   6   9   0       89.97       90.16      5.03 o 
   7   9   0      106.33       83.16      5.56 o 
   8   9   0        3.54        0.72      2.10 o 
   9   9   0       83.47       74.30      5.80 o 
  10   9   0       26.82       39.23      5.86 o 
  11   9   0        1.45        4.90      3.68 o 
  12   9   0       21.62       17.51      4.28 o 
   0  10   0      165.29      190.30      5.07 o 
   1  10   0        5.15        3.94      1.76 o 
   2  10   0      816.10      829.27     11.54 o 
   3  10   0     2917.45     2853.76     27.55 o 
   4  10   0       10.07        4.16      1.43 o 
   5  10   0      389.18      394.76      7.18 o 
   6  10   0       91.83       83.30      4.42 o 
   7  10   0     1231.61     1206.32     16.90 o 
   8  10   0       55.52       77.01      4.93 o 
   9  10   0      730.91      710.88     16.26 o 
  10  10   0       21.70       35.08      7.18 o 
  11  10   0        2.66        5.44      3.96 o 
   1  11   0      760.45      753.45     11.88 o 
   2  11   0      930.21      897.24     12.50 o 
   3  11   0       39.81       37.01      3.14 o 
   4  11   0      325.06      352.55      6.79 o 
   5  11   0        2.29       -0.12      1.28 o 
   6  11   0        0.08       -1.12      1.48 o 
   7  11   0      482.61      433.71      9.16 o 
   8  11   0        2.71        2.89      3.15 o 
   9  11   0       84.97       84.52      6.46 o 
  10  11   0      159.83      142.58     15.47 o 
  11  11   0       11.09        5.10      3.95 o 
   0  12   0     2158.20     2074.74     56.26 o 
   1  12   0       42.19       37.61      3.83 o 
   2  12   0        1.47        3.71      1.46 o 
   3  12   0      286.73      256.43      5.80 o 
   4  12   0      100.34       89.87      5.08 o 
   5  12   0      236.36      244.47      6.95 o 
   6  12   0      793.41      814.41     19.36 o 
   7  12   0       37.19       43.03      3.67 o 
   8  12   0      136.60      133.53      7.92 o 
   9  12   0       79.40       72.99      7.82 o 
  10  12   0      372.25      388.14     15.92 o 
   1  13   0        3.89        1.98      1.41 o 
   2  13   0     1646.59     1594.59     23.15 o 
   3  13   0      287.30      281.27      7.20 o 
   4  13   0      901.45      897.74     12.62 o 
   5  13   0       45.23       48.79      3.35 o 
   6  13   0        7.10        8.00      2.18 o 
   7  13   0       38.33       38.32      3.63 o 
   8  13   0      431.30      436.24     12.83 o 
   9  13   0      218.21      224.58     11.97 o 
  10  13   0      493.76      514.01     18.76 o 
   0  14   0       90.10       76.23      7.15 o 
   1  14   0      710.28      655.54     15.15 o 
   2  14   0        0.06        4.54      2.00 o 
   3  14   0      211.08      216.75      6.63 o 
   4  14   0       10.58       10.61      2.35 o 
   5  14   0       95.06       98.16      5.23 o 
   6  14   0       59.45       72.97      4.71 o 
   7  14   0       31.49       35.99      4.18 o 
   8  14   0      491.89      500.50     14.19 o 
   9  14   0      258.37      257.59     19.24 o 
   1  15   0     1481.75     1464.43     26.21 o 
   2  15   0       23.80       24.82      3.30 o 
   3  15   0        3.31        1.63      1.89 o 
   4  15   0      131.20      136.91      6.27 o 
   5  15   0      636.72      597.87     14.63 o 
   6  15   0       86.32      102.30      6.46 o 
   7  15   0      687.72      744.41     24.31 o 
   8  15   0        3.85        9.48      4.29 o 
   0  16   0        6.27        1.03      2.91 o 
   1  16   0       11.31       22.31      3.81 o 
   2  16   0      172.95      157.18      7.75 o 
   3  16   0      100.53       96.85      6.75 o 
   4  16   0      149.01      131.19      7.48 o 
   5  16   0        1.17        2.64      2.54 o 
   6  16   0      172.94      172.73      9.72 o 
   7  16   0      519.75      574.38     28.91 o 
   1  17   0       51.56       42.63      5.16 o 
   2  17   0      878.52      878.40     17.47 o 
   3  17   0       25.93       30.85      3.59 o 
   4  17   0      611.17      654.70     13.28 o 
   5  17   0       16.01       23.63      3.39 o 
   6  17   0      101.07      125.49     10.95 o 
   0  18   0      358.86      390.10     21.07 o 
   1  18   0        2.83       -0.01      2.02 o 
   2  18   0        0.05        3.14      2.62 o 
   3  18   0       39.80       44.64      4.41 o 
   4  18   0      160.70      173.53      7.95 o 
   5  18   0      102.32      102.28      6.25 o 
   1  19   0      333.80      371.99     13.11 o 
   2  19   0        0.55        1.12      2.53 o 
 -13   1   1      387.52      411.57      9.25 o 
 -12   1   1       99.33       98.34      5.01 o 
 -11   1   1     1081.14     1051.08     14.67 o 
 -10   1   1       17.04       11.10      1.83 o 
  -9   1   1      513.19      473.66      7.01 o 
  -8   1   1      117.09      131.60      5.60 o 
  -7   1   1       19.74       21.95      2.12 o 
  -6   1   1       22.59       35.51      2.19 o 
  -5   1   1       17.36       10.35      1.51 o 
  -4   1   1      820.33      831.34     14.62 o 
  -3   1   1     3118.31     3047.21     29.50 o 
  -2   1   1     2184.68     2133.52     20.09 o 
  -1   1   1     7504.22     6950.91     63.27 o 
   0   1   1     3020.19     3029.77     30.99 o 
   1   1   1    11985.84    11940.88    161.99 o 
   2   1   1     2891.61     3084.46     46.21 o 
   3   1   1       88.44      152.25      4.08 o 
   4   1   1       45.65       70.37      2.12 o 
   5   1   1      625.73      688.16      8.16 o 
   6   1   1      355.28      362.70      5.68 o 
   7   1   1     1407.78     1435.62     15.46 o 
   8   1   1      554.24      572.79      8.55 o 
   9   1   1      735.12      786.30     10.13 o 
  10   1   1      489.41      505.84     11.19 o 
  11   1   1       10.40       11.13      3.33 o 
  12   1   1      157.66      164.93     12.54 o 
  13   1   1      296.66      284.08     14.03 o 
 -13   2   1      428.17      481.23     10.03 o 
 -12   2   1       47.48       45.01      3.62 o 
 -11   2   1      213.72      199.14      5.84 o 
 -10   2   1     1214.10     1179.58     13.86 o 
  -9   2   1       33.34       31.72      2.37 o 
  -8   2   1      439.75      447.86      8.04 o 
  -7   2   1      210.02      175.42      4.47 o 
  -6   2   1      133.75      161.23      4.40 o 
  -5   2   1        1.87        0.91      0.78 o 
  -4   2   1      242.65      293.07      5.20 o 
  -3   2   1     1752.44     1641.32     16.57 o 
  -2   2   1      869.87      917.63      8.28 o 
  -1   2   1       91.15       76.31      1.27 o 
   0   2   1     2042.40     2069.61     23.76 o 
   1   2   1    11615.92    11578.33    148.47 o 
   2   2   1      846.08      874.31     10.57 o 
   3   2   1      543.57      545.85      6.38 o 
   4   2   1      141.97      149.69      3.49 o 
   5   2   1       10.55        7.19      1.27 o 
   6   2   1        1.03        6.77      1.20 o 
   7   2   1        6.94        5.32      1.67 o 
   8   2   1     1101.32     1066.83     13.78 o 
   9   2   1        0.45        1.22      1.51 o 
  10   2   1       59.78       65.34      4.68 o 
  11   2   1       26.88       24.53      4.12 o 
  12   2   1       21.83       16.76      3.97 o 
  13   2   1        3.18        4.39      4.26 o 
 -13   3   1       96.09       86.31      6.18 o 
 -12   3   1       55.13       59.60      4.04 o 
 -11   3   1       17.41       12.51      2.31 o 
 -10   3   1       80.40       83.95      3.83 o 
  -9   3   1      242.45      239.08      5.18 o 
  -8   3   1      180.92      159.56      4.68 o 
  -7   3   1      108.43      106.44      3.92 o 
  -6   3   1     1497.08     1537.32     19.47 o 
  -5   3   1     1397.10     1571.84     17.20 o 
  -4   3   1     3628.16     3773.19     39.92 o 
  -3   3   1       30.13       41.86      1.97 o 
  -2   3   1     1718.92     1639.48     14.79 o 
  -1   3   1      130.61      132.90      2.01 o 
   0   3   1       52.19       46.25      1.99 o 
   1   3   1      173.92      183.94      2.62 o 
   2   3   1      724.20      751.63     11.65 o 
   3   3   1      174.51      182.03      3.03 o 
   4   3   1     8773.24     9566.84     79.30 o 
   5   3   1      133.53      157.74      4.14 o 
   6   3   1        0.16       -0.36      1.03 o 
   7   3   1      168.89      184.23      4.61 o 
   8   3   1      103.56      105.81      4.01 o 
   9   3   1       64.92       68.87      3.53 o 
  10   3   1      277.34      271.20      8.08 o 
  11   3   1      110.02      114.44     11.60 o 
  12   3   1       54.17       57.10      5.94 o 
 -13   4   1      116.62      117.94      8.25 o 
 -12   4   1      531.85      567.05     12.84 o 
 -11   4   1       17.36       19.01      2.57 o 
 -10   4   1     3329.77     3168.43     29.41 o 
  -9   4   1       11.10       15.91      1.90 o 
  -8   4   1      609.17      581.14      8.76 o 
  -7   4   1        6.95        7.69      1.69 o 
  -6   4   1     1618.93     1601.44     18.27 o 
  -5   4   1     1964.58     2180.77     22.97 o 
  -4   4   1     1329.20     1301.65     17.08 o 
  -3   4   1        4.66        6.31      0.88 o 
  -2   4   1      891.24      859.96      9.57 o 
  -1   4   1     3289.15     3182.67     27.08 o 
   0   4   1     4527.77     4270.81     43.56 o 
   1   4   1     3769.69     3892.76     30.62 o 
   2   4   1     1186.72     1085.80     10.11 o 
   3   4   1     1970.66     2198.76     21.84 o 
   4   4   1      230.64      275.62      5.51 o 
   5   4   1     1004.24     1109.17     18.17 o 
   6   4   1     1584.62     1619.64     18.35 o 
   7   4   1     1510.12     1551.42     20.15 o 
   8   4   1      407.40      406.56      7.22 o 
   9   4   1      143.53      142.58      7.66 o 
  10   4   1        9.36        4.50      2.39 o 
  11   4   1      373.40      349.67     11.31 o 
  12   4   1      103.13      114.40      7.95 o 
 -13   5   1        0.01        1.74      4.04 o 
 -12   5   1      355.12      364.26      9.23 o 
 -11   5   1       53.57       56.79      3.73 o 
 -10   5   1      134.68      128.02      4.92 o 
  -9   5   1      227.87      248.54      5.85 o 
  -8   5   1       10.86        7.75      1.96 o 
  -7   5   1        0.13       -0.99      1.55 o 
  -6   5   1       25.31       29.99      2.52 o 
  -5   5   1     1019.49      948.48     13.61 o 
  -4   5   1        0.68        2.28      0.96 o 
  -3   5   1     1213.21     1376.47     14.76 o 
  -2   5   1     8355.19     8478.48     76.42 o 
  -1   5   1      742.30      709.39      8.00 o 
   0   5   1     2630.12     2716.47     26.16 o 
   1   5   1     1355.73     1341.00     11.82 o 
   2   5   1      850.48      894.45      8.80 o 
   3   5   1     1713.31     1952.85     18.34 o 
   4   5   1      220.56      309.19      5.97 o 
   5   5   1      866.56      934.76     16.10 o 
   6   5   1      345.46      369.91      6.74 o 
   7   5   1      484.62      523.49      8.75 o 
   8   5   1      235.31      231.35      5.84 o 
   9   5   1      119.26      123.41      6.93 o 
  10   5   1      531.07      484.89     11.16 o 
  11   5   1       52.06       52.51     10.59 o 
  12   5   1      185.00      203.75     12.05 o 
 -13   6   1     1238.36     1263.39     32.81 o 
 -12   6   1      163.73      135.23      7.98 o 
 -11   6   1      415.74      376.90      8.96 o 
 -10   6   1      115.95      109.86      4.80 o 
  -9   6   1      679.24      698.13     11.37 o 
  -8   6   1       68.51       70.07      4.11 o 
  -7   6   1     2218.21     2163.37     23.93 o 
  -6   6   1       28.99       29.11      3.13 o 
  -5   6   1      448.29      427.48      7.19 o 
  -4   6   1       39.53       38.95      2.17 o 
  -3   6   1    10216.19    10641.61     95.88 o 
  -2   6   1      265.88      335.75      5.19 o 
  -1   6   1     2035.57     1829.92     16.92 o 
   0   6   1      216.86      216.57      3.89 o 
   1   6   1     1916.50     1986.18     17.26 o 
   2   6   1      273.24      252.96      3.84 o 
   3   6   1     2098.31     2070.96     19.43 o 
   4   6   1     4356.41     4689.84     49.19 o 
   5   6   1      737.78      754.93     11.40 o 
   6   6   1      337.68      388.52      7.83 o 
   7   6   1      231.34      276.63      6.86 o 
   8   6   1      496.61      494.67     14.07 o 
   9   6   1      406.64      384.78     10.87 o 
  10   6   1      728.80      723.57     14.24 o 
  11   6   1       91.37      106.75      9.53 o 
  12   6   1       72.04       81.89      8.78 o 
 -13   7   1       13.90       16.28      5.33 o 
 -12   7   1      244.64      245.85     15.24 o 
 -11   7   1      507.64      498.70     10.69 o 
 -10   7   1      175.96      140.93      6.16 o 
  -9   7   1      527.63      519.55     11.18 o 
  -8   7   1      407.98      405.13      8.59 o 
  -7   7   1       50.41       57.92      3.33 o 
  -6   7   1       81.73       86.39      3.27 o 
  -5   7   1     2111.48     2102.21     22.55 o 
  -4   7   1       32.45       47.46      3.33 o 
  -3   7   1     2637.92     2804.10     25.62 o 
  -2   7   1        1.82        2.43      0.70 o 
  -1   7   1      980.25      958.20     10.01 o 
   0   7   1     1618.57     1685.34     17.70 o 
   1   7   1     3474.71     3609.66     35.08 o 
   2   7   1     2919.27     2980.93     26.46 o 
   3   7   1        1.98       13.23      1.82 o 
   4   7   1      771.70      760.32     10.23 o 
   5   7   1      687.09      670.99     10.70 o 
   6   7   1      136.59      123.93      4.61 o 
   7   7   1      671.80      643.91     11.31 o 
   8   7   1      403.94      411.43      9.10 o 
   9   7   1        9.14        7.09      3.43 o 
  10   7   1      172.61      162.11     14.37 o 
  11   7   1       50.55       55.41      5.75 o 
  12   7   1      227.86      205.61     19.24 o 
 -12   8   1      252.05      275.87     14.03 o 
 -11   8   1       10.68       12.15      2.84 o 
 -10   8   1      642.40      643.48     15.20 o 
  -9   8   1        0.68        2.17      2.19 o 
  -8   8   1      602.26      556.31     13.10 o 
  -7   8   1      119.35      134.83      8.05 o 
  -6   8   1      602.35      605.86      9.42 o 
  -5   8   1       81.47       79.28      2.73 o 
  -4   8   1     2459.78     2473.98     23.10 o 
  -3   8   1       21.55       14.91      1.94 o 
  -2   8   1      325.36      374.80      7.37 o 
  -1   8   1      477.40      547.22      8.60 o 
   0   8   1     1758.93     1613.82     19.56 o 
   1   8   1        0.29        5.73      0.90 o 
   2   8   1     2352.41     2389.37     27.92 o 
   3   8   1      887.54      946.46     10.69 o 
   4   8   1      642.56      665.99      9.39 o 
   5   8   1      190.62      177.32      4.95 o 
   6   8   1       25.81       18.83      2.88 o 
   7   8   1     1097.26     1154.88     24.44 o 
   8   8   1       75.38       97.03     14.86 o 
   9   8   1      198.72      197.88     10.41 o 
  10   8   1        1.25       -0.06      2.87 o 
  11   8   1       70.16       67.85      8.46 o 
 -12   9   1      170.68      194.29     10.12 o 
 -11   9   1       57.67       55.96      5.27 o 
 -10   9   1        6.99        8.90      3.01 o 
  -9   9   1       85.54       63.08      5.37 o 
  -8   9   1      379.58      427.92     10.09 o 
  -7   9   1       20.58       30.17      2.75 o 
  -6   9   1     2124.91     2009.51     29.25 o 
  -5   9   1       13.68        9.58      1.59 o 
  -4   9   1     2575.69     2589.28     27.66 o 
  -3   9   1       51.80       46.62      2.86 o 
  -2   9   1     2783.96     2735.10     32.10 o 
  -1   9   1      454.03      481.37      7.66 o 
   0   9   1     2093.18     2130.81     25.09 o 
   1   9   1       10.52       13.35      1.63 o 
   2   9   1      161.27      193.74      5.36 o 
   3   9   1     1437.20     1449.07     16.01 o 
   4   9   1     3805.49     3760.99     43.06 o 
   5   9   1      511.54      528.30     12.15 o 
   6   9   1       42.78       39.17      4.00 o 
   7   9   1      271.60      248.11      8.43 o 
   8   9   1      239.01      256.51     13.03 o 
   9   9   1       11.87       20.84      4.74 o 
  10   9   1       26.92       28.86      5.42 o 
  11   9   1      679.05      747.70     22.95 o 
 -12  10   1       19.05       16.11      4.22 o 
 -11  10   1        7.28        7.87      4.50 o 
 -10  10   1       60.71       48.91      5.15 o 
  -9  10   1      252.78      263.00     13.08 o 
  -8  10   1       46.22       32.52      3.61 o 
  -7  10   1     1046.87      990.70     14.57 o 
  -6  10   1      555.69      547.50      9.81 o 
  -5  10   1       30.43       34.60      2.74 o 
  -4  10   1      409.32      385.72      7.50 o 
  -3  10   1      790.34      776.73     11.50 o 
  -2  10   1      459.76      461.59      9.84 o 
  -1  10   1      622.46      593.92     13.02 o 
   0  10   1        0.35        1.76      1.15 o 
   1  10   1       49.78       49.19      2.81 o 
   2  10   1        1.52        2.34      1.23 o 
   3  10   1      986.88      973.82     13.74 o 
   4  10   1      581.84      587.95      9.08 o 
   5  10   1      664.46      640.77     14.24 o 
   6  10   1     2249.30     2219.41     33.21 o 
   7  10   1       16.90       18.45      3.22 o 
   8  10   1      230.59      219.37     10.85 o 
   9  10   1        3.18        2.19      3.33 o 
  10  10   1       42.49       31.55      5.86 o 
  11  10   1        4.93       -0.43      3.90 o 
 -11  11   1      545.67      541.64     18.81 o 
 -10  11   1       73.27       92.23      6.97 o 
  -9  11   1      208.63      233.08      9.17 o 
  -8  11   1      107.42      107.58     12.00 o 
  -7  11   1        0.30        0.40      1.61 o 
  -6  11   1        0.55        0.23      1.33 o 
  -5  11   1      597.77      571.21      9.02 o 
  -4  11   1       94.81      103.97      5.06 o 
  -3  11   1      608.25      592.65     10.05 o 
  -2  11   1      218.89      216.35      6.25 o 
  -1  11   1       40.49       34.58      2.45 o 
   0  11   1      972.41      967.19     14.05 o 
   1  11   1     1551.47     1507.54     18.23 o 
   2  11   1      174.43      195.43      5.77 o 
   3  11   1     1482.78     1478.62     18.63 o 
   4  11   1      838.07      798.41     12.53 o 
   5  11   1       78.31       60.67      3.86 o 
   6  11   1      456.98      457.87     11.46 o 
   7  11   1      133.79      145.48      7.38 o 
   8  11   1       41.58       61.52     13.03 o 
   9  11   1        0.06       -0.84      3.04 o 
  10  11   1        0.51       -3.46      5.72 o 
 -11  12   1       24.33       38.48      6.69 o 
 -10  12   1       39.96       33.85      4.76 o 
  -9  12   1      136.01      112.35      7.57 o 
  -8  12   1       86.18       84.32      5.67 o 
  -7  12   1      497.16      512.93     13.46 o 
  -6  12   1       56.10       60.13      3.51 o 
  -5  12   1      310.16      283.15      6.26 o 
  -4  12   1       22.98       17.44      2.08 o 
  -3  12   1     1524.47     1576.22     17.82 o 
  -2  12   1      167.76      152.33      4.74 o 
  -1  12   1      232.85      222.87      6.68 o 
   0  12   1      147.16      127.12      6.47 o 
   1  12   1       29.87       24.36      2.85 o 
   2  12   1     1179.74     1188.29     17.65 o 
   3  12   1      296.23      296.86      6.99 o 
   4  12   1       57.10       59.36      3.48 o 
   5  12   1      494.01      481.86      9.67 o 
   6  12   1       11.77        7.11      2.14 o 
   7  12   1        6.01        3.60      2.61 o 
   8  12   1       79.98       79.50      6.46 o 
   9  12   1      423.20      374.31     31.90 o 
  10  12   1      273.46      281.26     13.95 o 
 -10  13   1      245.83      263.14     10.64 o 
  -9  13   1        4.09        3.46      2.57 o 
  -8  13   1      454.39      467.59     11.82 o 
  -7  13   1        4.00        1.93      2.25 o 
  -6  13   1        8.56        8.56      1.94 o 
  -5  13   1        0.23        2.48      1.52 o 
  -4  13   1      216.50      201.49      6.86 o 
  -3  13   1       16.38        9.35      2.08 o 
  -2  13   1     1029.89      977.27     17.26 o 
  -1  13   1        0.71        1.37      1.75 o 
   0  13   1      535.78      531.24     13.01 o 
   1  13   1      753.93      723.23     13.77 o 
   2  13   1      841.71      810.01     17.16 o 
   3  13   1      651.95      680.07     12.19 o 
   4  13   1       74.44       71.46      5.52 o 
   5  13   1      244.92      246.77      7.02 o 
   6  13   1      418.09      412.05     16.56 o 
   7  13   1       15.86        9.56      3.14 o 
   8  13   1        1.92        4.75      4.02 o 
   9  13   1       23.43       36.17      6.54 o 
  -9  14   1        6.23        7.47      2.87 o 
  -8  14   1       26.32       26.84      3.87 o 
  -7  14   1      239.26      244.76      8.40 o 
  -6  14   1      233.91      224.44      6.09 o 
  -5  14   1      164.64      159.83      6.08 o 
  -4  14   1      253.89      276.20      7.42 o 
  -3  14   1      691.21      701.62     12.41 o 
  -2  14   1        8.81       13.84      2.55 o 
  -1  14   1        0.22        3.04      2.15 o 
   0  14   1      165.17      155.03      7.33 o 
   1  14   1       43.92       33.68      5.47 o 
   2  14   1       64.62       74.44      5.90 o 
   3  14   1      289.49      258.97      7.30 o 
   4  14   1       39.73       40.23      3.60 o 
   5  14   1       14.22       15.49      2.61 o 
   6  14   1       42.24       37.31      3.61 o 
   7  14   1      133.93      156.37      9.01 o 
   8  14   1     1063.83     1061.28     27.79 o 
  -8  15   1        0.16       -0.51      3.55 o 
  -7  15   1       64.09       58.69      6.08 o 
  -6  15   1        4.14        3.68      2.93 o 
  -5  15   1        9.91       11.58      2.43 o 
  -4  15   1       31.20       31.05      3.32 o 
  -3  15   1        2.37        1.45      1.79 o 
  -2  15   1        2.55        6.34      2.20 o 
  -1  15   1      317.05      299.74     10.49 o 
   0  15   1       15.52        9.05      3.09 o 
   1  15   1      626.68      542.47     12.39 o 
   2  15   1        0.01        0.40      1.68 o 
   3  15   1       25.85       27.54      3.21 o 
   4  15   1        0.06        1.25      1.95 o 
   5  15   1      129.60      146.37     14.83 o 
   6  15   1       29.36       39.44      4.47 o 
   7  15   1       54.70       50.30     12.54 o 
   8  15   1       73.75       80.40      9.74 o 
  -7  16   1      493.80      488.11     15.22 o 
  -6  16   1      159.50      170.24     10.07 o 
  -5  16   1       29.15       30.11      4.06 o 
  -4  16   1      281.76      284.74      8.18 o 
  -3  16   1        7.34        7.46      2.38 o 
  -2  16   1       33.56       37.76      4.01 o 
  -1  16   1      102.96      102.71      6.23 o 
   0  16   1      553.61      543.36     14.60 o 
   1  16   1        3.61       -0.89      2.03 o 
   2  16   1      268.29      254.70     13.62 o 
   3  16   1       29.26       26.12      3.35 o 
   4  16   1       14.21       12.84      3.19 o 
   5  16   1      583.81      601.25     14.25 o 
   6  16   1       12.83       15.83      5.97 o 
   7  16   1      135.49      112.03     15.10 o 
  -6  17   1      137.46      153.36      9.96 o 
  -5  17   1      102.78      112.21      6.20 o 
  -4  17   1       57.73       51.45      6.34 o 
  -3  17   1      357.58      319.85      8.96 o 
  -2  17   1       34.46       44.54      4.59 o 
  -1  17   1      107.27      113.36     12.06 o 
   0  17   1      271.15      292.25     10.88 o 
   1  17   1       20.96       22.96      3.58 o 
   2  17   1       25.06       25.36      6.28 o 
   3  17   1        5.25        4.19      2.44 o 
   4  17   1      104.13       98.55      5.90 o 
   5  17   1        0.12       -0.87      2.52 o 
  -5  18   1       93.01       83.63      9.15 o 
  -4  18   1        2.08        1.32      2.26 o 
  -3  18   1       36.63       46.44      4.39 o 
  -2  18   1        6.72        3.20      2.50 o 
  -1  18   1      247.66      272.51      9.41 o 
   0  18   1        1.36        1.53      2.14 o 
   1  18   1       10.70        6.04      2.75 o 
   2  18   1      269.18      257.40     10.73 o 
   3  18   1      307.74      315.97      9.39 o 
   4  18   1      168.14      165.05      7.85 o 
  -2  19   1      101.84      120.29      6.87 o 
  -1  19   1       26.85       32.71      4.37 o 
   0  19   1      277.89      286.07     11.57 o 
   1  19   1      259.38      268.44      9.83 o 
 -14   0   2      484.79      440.23     14.17 o 
 -13   0   2      231.70      232.30     10.36 o 
 -12   0   2        0.95       -2.43      2.43 o 
 -11   0   2       71.07       65.94      6.80 o 
 -10   0   2     2557.09     2533.00     47.05 o 
  -9   0   2      900.71      881.19     19.16 o 
  -8   0   2       19.23       16.60      4.66 o 
  -7   0   2      209.27      229.60      6.56 o 
  -6   0   2      982.20      966.86     22.84 o 
  -5   0   2      186.84      172.46      4.27 o 
  -4   0   2     1682.11     1496.11     16.78 o 
  -3   0   2    10813.99    10383.48    122.14 o 
  -2   0   2    27004.54    24325.19    357.05 o 
  -1   0   2     7186.38     7335.72     85.11 o 
   0   0   2    21737.06    21304.79    355.64 o 
   1   0   2     5940.79     5940.16     66.32 o 
   2   0   2     1206.64     1132.95     33.73 o 
   3   0   2     2737.84     2787.34     36.10 o 
   4   0   2      235.94      216.30      5.85 o 
   5   0   2      111.23      116.52      4.42 o 
   6   0   2        1.87       -0.15      1.58 o 
   7   0   2     1947.28     1908.93     34.46 o 
   8   0   2      401.32      424.26     19.97 o 
   9   0   2     1493.62     1479.05     44.81 o 
  10   0   2       18.75       26.30      7.31 o 
  11   0   2        9.39        3.50      3.87 o 
  12   0   2      427.06      416.23     16.35 o 
 -14   1   2        5.49        3.14      2.46 o 
 -13   1   2       18.08       16.98      3.38 o 
 -12   1   2      665.81      655.71     11.52 o 
 -11   1   2        0.12       -1.83      1.83 o 
 -10   1   2      600.08      562.13     14.98 o 
  -9   1   2      769.82      780.58     12.90 o 
  -8   1   2     1328.40     1259.64     14.89 o 
  -7   1   2        1.96        2.82      1.00 o 
  -6   1   2      479.21      444.85      5.89 o 
  -5   1   2      374.99      325.64      7.93 o 
  -4   1   2      334.22      331.60      4.55 o 
  -3   1   2        7.22        5.07      1.25 o 
  -2   1   2       52.35       35.19      1.98 o 
  -1   1   2      140.87      125.74      3.12 o 
   0   1   2     1748.25     1760.62     14.64 o 
   1   1   2      418.14      407.37      9.43 o 
   2   1   2      509.24      568.06     10.10 o 
   3   1   2      346.22      372.23      6.21 o 
   4   1   2     1016.56     1028.99     11.92 o 
   5   1   2       50.92       29.74      1.61 o 
   6   1   2       42.45       48.37      2.54 o 
   7   1   2     1161.30     1149.07     14.35 o 
   8   1   2       21.87       18.57      5.11 o 
   9   1   2      267.46      281.69     11.96 o 
  10   1   2       13.81       21.32      3.83 o 
  11   1   2      378.93      396.07     12.51 o 
  12   1   2       67.14       75.33      7.62 o 
 -14   2   2       25.78       24.49      3.38 o 
 -13   2   2      564.70      590.29     11.32 o 
 -12   2   2      141.45      147.39      6.12 o 
 -11   2   2      476.52      462.36     11.16 o 
 -10   2   2       34.42       30.22      3.54 o 
  -9   2   2       14.61        6.07      1.85 o 
  -8   2   2        2.54        0.06      0.86 o 
  -7   2   2      884.34      842.99      9.93 o 
  -6   2   2      893.94      948.57      9.57 o 
  -5   2   2     1552.49     1521.41     15.28 o 
  -4   2   2       43.86       47.41      1.87 o 
  -3   2   2      217.59      194.79      2.35 o 
  -2   2   2      279.16      231.90      3.29 o 
  -1   2   2     4987.39     4871.35     37.72 o 
   0   2   2    12016.67    11493.14    178.01 o 
   1   2   2     1426.94     1386.52     16.72 o 
   2   2   2      117.92      119.48      4.12 o 
   3   2   2     1543.08     1671.79     26.44 o 
   4   2   2     1882.29     1965.24     23.29 o 
   5   2   2      385.21      376.09      5.76 o 
   6   2   2     1263.35     1236.09     14.54 o 
   7   2   2      414.07      427.82      9.95 o 
   8   2   2      125.69      117.67      6.17 o 
   9   2   2       38.70       35.48      4.34 o 
  10   2   2       13.50       10.66      3.28 o 
  11   2   2       29.90       41.41      5.06 o 
  12   2   2       24.18       22.26      4.56 o 
 -14   3   2        0.09       -0.73      2.67 o 
 -13   3   2       73.94       68.58      5.86 o 
 -12   3   2       49.24       50.59      3.83 o 
 -11   3   2      232.64      228.43      7.84 o 
 -10   3   2       82.61       84.22      4.86 o 
  -9   3   2     2597.26     2444.42     27.63 o 
  -8   3   2      379.78      364.78     11.56 o 
  -7   3   2      254.34      271.83      6.38 o 
  -6   3   2        2.22        1.33      0.88 o 
  -5   3   2     2334.47     2333.02     22.19 o 
  -4   3   2     2860.46     2824.01     25.14 o 
  -3   3   2     4520.17     4369.14     34.18 o 
  -2   3   2     2789.91     2847.74     22.88 o 
  -1   3   2       72.82       70.59      2.23 o 
   0   3   2     2398.76     2352.92     25.54 o 
   1   3   2     2947.59     3070.18     33.55 o 
   2   3   2        1.80        0.66      0.73 o 
   3   3   2     1117.95     1208.64     14.92 o 
   4   3   2      232.84      208.86      6.39 o 
   5   3   2        4.03       -0.49      0.89 o 
   6   3   2      221.99      211.05      5.44 o 
   7   3   2      352.53      380.76     11.22 o 
   8   3   2     4192.09     4186.59     48.42 o 
   9   3   2      117.48      102.75      6.80 o 
  10   3   2      256.94      253.42      9.64 o 
  11   3   2       99.28      105.23      7.72 o 
  12   3   2      148.85      162.94     15.16 o 
 -13   4   2       49.71       43.06      3.78 o 
 -12   4   2       61.67       57.14      4.06 o 
 -11   4   2        3.29        1.96      1.95 o 
 -10   4   2        2.49        1.46      1.34 o 
  -9   4   2      150.16      152.72      5.36 o 
  -8   4   2     1025.26     1041.19     15.48 o 
  -7   4   2        9.64        3.23      1.27 o 
  -6   4   2       46.74       60.70      2.25 o 
  -5   4   2       25.40       37.47      1.75 o 
  -4   4   2      916.84      844.01      8.39 o 
  -3   4   2       34.35       24.51      1.21 o 
  -2   4   2       22.95        8.28      0.89 o 
  -1   4   2      897.56      940.06      9.64 o 
   0   4   2       59.48       45.84      2.63 o 
   1   4   2     1314.70     1407.67     15.19 o 
   2   4   2      198.74      208.03      3.66 o 
   3   4   2     1155.78     1203.76     12.64 o 
   4   4   2      673.17      732.83     14.40 o 
   5   4   2        4.63        9.71      1.43 o 
   6   4   2      340.50      353.29      7.35 o 
   7   4   2        5.39        4.91      2.28 o 
   8   4   2      105.97      111.92      5.74 o 
   9   4   2        7.98       10.56      3.13 o 
  10   4   2       74.99       81.15      6.54 o 
  11   4   2      104.36       98.64      7.36 o 
  12   4   2        2.98        4.44      3.13 o 
 -13   5   2       69.06       74.09      6.03 o 
 -12   5   2      541.78      565.87     10.74 o 
 -11   5   2       43.94       34.75      3.34 o 
 -10   5   2      340.88      302.11      7.50 o 
  -9   5   2      297.51      299.52      7.18 o 
  -8   5   2      395.70      401.62      8.12 o 
  -7   5   2      507.51      462.83      7.41 o 
  -6   5   2     3632.42     3599.19     32.89 o 
  -5   5   2      104.12      127.95      3.07 o 
  -4   5   2      122.77      178.36      3.32 o 
  -3   5   2     3133.02     3119.36     30.05 o 
  -2   5   2      453.07      472.08      5.47 o 
  -1   5   2      347.00      307.42      4.22 o 
   0   5   2      960.73      932.65     11.34 o 
   1   5   2        3.71       -0.27      0.77 o 
   2   5   2      238.54      220.75      4.41 o 
   3   5   2      218.72      185.56      3.75 o 
   4   5   2     1354.98     1472.27     15.44 o 
   5   5   2     2654.96     2853.44     29.39 o 
   6   5   2     1740.16     1778.12     23.34 o 
   7   5   2      572.56      586.43     13.21 o 
   8   5   2      701.43      721.57     15.61 o 
   9   5   2      180.37      178.92     11.75 o 
  10   5   2       31.62       24.69      5.71 o 
  11   5   2      379.18      372.89     12.28 o 
 -13   6   2       11.84       18.53      3.76 o 
 -12   6   2        9.65        9.09      3.04 o 
 -11   6   2       30.12       43.12      6.08 o 
 -10   6   2      422.18      388.25      8.50 o 
  -9   6   2        5.15        0.80      1.89 o 
  -8   6   2      120.16      117.65      5.25 o 
  -7   6   2       11.71       12.30      1.68 o 
  -6   6   2       84.36       78.08      3.22 o 
  -5   6   2        3.77        2.80      0.89 o 
  -4   6   2      958.46     1016.86     11.97 o 
  -3   6   2      357.89      345.35      5.64 o 
  -2   6   2     1052.42     1091.83     10.52 o 
  -1   6   2      874.12      908.71      9.92 o 
   0   6   2      532.49      610.56      8.29 o 
   1   6   2      231.03      225.96      3.73 o 
   2   6   2       16.20       11.51      1.75 o 
   3   6   2       30.55       43.78      2.17 o 
   4   6   2       86.58      113.19      5.04 o 
   5   6   2      144.75      140.91      4.02 o 
   6   6   2        0.86        2.31      1.54 o 
   7   6   2     1254.76     1306.28     22.27 o 
   8   6   2      239.89      232.37      8.43 o 
   9   6   2      197.81      177.81     10.17 o 
  10   6   2        5.46        4.65      3.60 o 
  11   6   2        0.47       -2.55      4.75 o 
 -13   7   2        3.53        9.95      3.45 o 
 -12   7   2      402.80      393.58     12.98 o 
 -11   7   2      277.11      268.82      7.75 o 
 -10   7   2      228.13      231.12      7.71 o 
  -9   7   2      766.40      717.92     15.89 o 
  -8   7   2       49.22       48.59      3.84 o 
  -7   7   2      247.78      259.20      6.21 o 
  -6   7   2     2195.77     2173.04     33.91 o 
  -5   7   2      372.64      381.20      6.35 o 
  -4   7   2      224.62      224.49      4.63 o 
  -3   7   2      607.84      600.70      8.21 o 
  -2   7   2      527.32      619.84      7.57 o 
  -1   7   2      274.13      327.33      5.04 o 
   0   7   2        2.11        9.32      1.47 o 
   1   7   2      114.36      151.80      3.45 o 
   2   7   2      672.53      634.67      7.55 o 
   3   7   2     2467.56     2578.84     24.34 o 
   4   7   2       34.58       43.31      3.01 o 
   5   7   2     2310.25     2402.27     29.24 o 
   6   7   2      382.51      392.48      9.93 o 
   7   7   2        0.15        3.70      2.14 o 
   8   7   2      793.95      840.50     22.38 o 
   9   7   2      628.09      576.17     18.60 o 
  10   7   2       19.83       18.93      4.79 o 
  11   7   2       96.79      113.49     10.59 o 
 -12   8   2       10.70        9.88      4.71 o 
 -11   8   2       21.28       17.57      2.99 o 
 -10   8   2       24.17       17.83      3.08 o 
  -9   8   2      148.73      129.62      6.43 o 
  -8   8   2      503.83      491.09     10.74 o 
  -7   8   2      302.78      288.99      8.75 o 
  -6   8   2      323.73      357.60      6.57 o 
  -5   8   2      285.40      248.64      5.28 o 
  -4   8   2      545.07      544.28      8.35 o 
  -3   8   2      574.68      527.23      8.25 o 
  -2   8   2      392.41      364.81      5.08 o 
  -1   8   2       19.28       22.56      1.60 o 
   0   8   2       97.99       94.06      2.84 o 
   1   8   2      243.88      230.71      4.43 o 
   2   8   2      137.53      127.30      3.53 o 
   3   8   2        0.37        0.62      1.30 o 
   4   8   2     2987.51     3034.47     30.79 o 
   5   8   2      626.52      616.15     10.54 o 
   6   8   2      426.66      406.09     27.64 o 
   7   8   2      737.07      703.08     19.63 o 
   8   8   2        8.43        4.44      3.33 o 
   9   8   2      190.62      173.55     11.71 o 
  10   8   2       13.34       16.41      4.73 o 
  11   8   2        0.69        2.80      4.13 o 
 -12   9   2       50.04       49.94      6.02 o 
 -11   9   2       31.47       38.98      4.27 o 
 -10   9   2        2.73        4.78      2.65 o 
  -9   9   2      883.06      878.79     32.39 o 
  -8   9   2      278.02      238.34     10.87 o 
  -7   9   2      948.48      939.60     18.60 o 
  -6   9   2       27.46       26.32      2.29 o 
  -5   9   2       22.09       17.87      1.95 o 
  -4   9   2      329.98      354.26      5.79 o 
  -3   9   2       25.34       16.79      1.51 o 
  -2   9   2      172.73      228.53      3.94 o 
  -1   9   2        8.99       11.79      1.31 o 
   0   9   2      219.03      231.82      5.36 o 
   1   9   2      324.35      337.21      5.28 o 
   2   9   2      448.17      428.76      7.28 o 
   3   9   2      323.07      327.97      5.48 o 
   4   9   2        3.73        1.11      1.87 o 
   5   9   2      995.56     1035.48     18.41 o 
   6   9   2      656.38      662.96     39.33 o 
   7   9   2       18.43       18.96      4.47 o 
   8   9   2      121.34      133.09     10.14 o 
   9   9   2        2.06        2.55      3.26 o 
  10   9   2        3.02        3.96      3.85 o 
 -12  10   2       55.66       50.37      6.06 o 
 -11  10   2      453.97      458.29     12.03 o 
 -10  10   2       17.58       20.59      3.84 o 
  -9  10   2       11.67        7.05      2.86 o 
  -8  10   2       86.79       62.68      5.47 o 
  -7  10   2      835.05      845.06     17.75 o 
  -6  10   2      979.39      927.15     13.61 o 
  -5  10   2      681.10      617.81      9.95 o 
  -4  10   2      172.26      150.97      4.58 o 
  -3  10   2       99.20      106.20      4.09 o 
  -2  10   2      150.34      131.24      3.72 o 
  -1  10   2      293.84      283.09      5.06 o 
   0  10   2     1575.20     1578.54     16.90 o 
   1  10   2     1347.02     1349.77     14.98 o 
   2  10   2      456.37      453.83      8.43 o 
   3  10   2      320.41      286.95      7.49 o 
   4  10   2     1621.12     1634.85     29.35 o 
   5  10   2     1472.38     1438.41     23.61 o 
   6  10   2      266.18      269.32     14.86 o 
   7  10   2       97.11      100.03      8.51 o 
   8  10   2        6.17        3.07      3.45 o 
   9  10   2        0.01       -1.83      3.10 o 
  10  10   2      284.88      347.04     15.49 o 
 -11  11   2      114.06      112.62      9.44 o 
 -10  11   2       25.10       22.58      3.92 o 
  -9  11   2       16.80       14.35      2.89 o 
  -8  11   2      330.84      308.81     10.36 o 
  -7  11   2       37.82       32.66      4.15 o 
  -6  11   2      113.81      126.00      4.70 o 
  -5  11   2      121.54      127.65      4.75 o 
  -4  11   2      126.21      115.47      4.51 o 
  -3  11   2     1858.21     1856.97     22.10 o 
  -2  11   2      536.49      527.62     11.25 o 
  -1  11   2        0.23       -0.30      1.37 o 
   0  11   2      594.27      580.56      9.45 o 
   1  11   2        0.49       -0.56      1.22 o 
   2  11   2      158.68      159.41      5.73 o 
   3  11   2      834.80      844.79     14.47 o 
   4  11   2       14.04       11.90      3.76 o 
   5  11   2        0.79        9.29      5.81 o 
   6  11   2        0.39       -2.32      2.32 o 
   7  11   2      207.34      213.71     27.89 o 
   8  11   2       54.99       57.18      7.06 o 
   9  11   2       54.01       40.53      6.71 o 
 -11  12   2       24.31       26.29      4.66 o 
 -10  12   2      863.64      971.68     32.02 o 
  -9  12   2        6.50        5.37      2.54 o 
  -8  12   2      813.10      838.62     16.10 o 
  -7  12   2       81.28       64.88      5.67 o 
  -6  12   2      150.41      122.14      9.44 o 
  -5  12   2      202.47      176.46      5.46 o 
  -4  12   2        7.99        9.12      1.96 o 
  -3  12   2      214.67      193.42      5.73 o 
  -2  12   2     1487.34     1415.49     20.64 o 
  -1  12   2      152.36      142.03      5.67 o 
   0  12   2      417.87      408.39      9.58 o 
   1  12   2      722.21      692.81     11.22 o 
   2  12   2      956.16      941.28     17.05 o 
   3  12   2       35.21       37.71      5.68 o 
   4  12   2      372.16      389.15      8.60 o 
   5  12   2       39.57       33.65      3.52 o 
   6  12   2       22.66       23.96      4.64 o 
   7  12   2      302.51      320.02     18.51 o 
   8  12   2        9.88        8.95      4.29 o 
   9  12   2      508.47      541.54     19.37 o 
 -10  13   2      129.15      129.46      7.62 o 
  -9  13   2        9.08       10.69      3.03 o 
  -8  13   2      234.20      242.04      8.54 o 
  -7  13   2      158.89      165.56      7.78 o 
  -6  13   2      932.19      922.54     23.37 o 
  -5  13   2        3.29        0.30      1.55 o 
  -4  13   2        0.26        0.49      1.46 o 
  -3  13   2       46.35       63.98      4.04 o 
  -2  13   2      741.24      755.13     12.63 o 
  -1  13   2      337.94      329.35     10.09 o 
   0  13   2      128.08      118.55      7.42 o 
   1  13   2     2024.40     1938.80     27.28 o 
   2  13   2      210.18      200.48      7.07 o 
   3  13   2        2.28        0.88      1.32 o 
   4  13   2       34.13       33.78      5.90 o 
   5  13   2      590.23      599.08     14.85 o 
   6  13   2       80.64       76.98      6.33 o 
   7  13   2      147.91      138.38      8.68 o 
   8  13   2        9.44       15.29      3.83 o 
  -9  14   2        2.90        3.64      2.81 o 
  -8  14   2        0.02       -2.36      2.36 o 
  -7  14   2      142.68      174.45     11.11 o 
  -6  14   2      558.45      539.72     12.34 o 
  -5  14   2      139.29      136.55      5.77 o 
  -4  14   2      320.33      304.96      9.60 o 
  -3  14   2       54.10       35.93      3.61 o 
  -2  14   2       10.29       10.96      2.30 o 
  -1  14   2      960.25      955.76     16.83 o 
   0  14   2       40.39       36.93      3.73 o 
   1  14   2        9.01        6.18      2.33 o 
   2  14   2      192.56      172.55      7.24 o 
   3  14   2        0.55        0.66      1.59 o 
   4  14   2       27.42       32.15      5.31 o 
   5  14   2        7.97       13.89      3.29 o 
   6  14   2      919.85      902.07     24.80 o 
   7  14   2        0.03       -2.47      2.47 o 
   8  14   2        5.28        5.61      3.39 o 
  -9  15   2      772.29      880.32     18.12 o 
  -8  15   2        5.73        3.21      3.13 o 
  -7  15   2       49.35       53.44      8.35 o 
  -6  15   2       79.35       85.63      7.08 o 
  -5  15   2      416.83      382.17     13.22 o 
  -4  15   2       72.63       80.67      4.92 o 
  -3  15   2      652.90      668.99     12.69 o 
  -2  15   2      277.05      264.66      7.59 o 
  -1  15   2        9.96       13.89      2.73 o 
   0  15   2       37.93       35.88      3.81 o 
   1  15   2      118.60      120.13      6.66 o 
   2  15   2      671.27      634.52     17.08 o 
   3  15   2      213.65      205.62      7.70 o 
   4  15   2      313.22      320.13      9.86 o 
   5  15   2       94.64      105.87     18.63 o 
   6  15   2        4.91        5.10      3.90 o 
   7  15   2       27.62       31.11      6.11 o 
  -8  16   2      471.85      531.75     17.53 o 
  -7  16   2      344.45      383.74     20.70 o 
  -6  16   2       16.41       15.44      5.19 o 
  -5  16   2        1.84        6.94      3.14 o 
  -4  16   2       37.46       45.31      4.01 o 
  -3  16   2        6.97        3.01      2.11 o 
  -2  16   2      598.68      565.59     14.16 o 
  -1  16   2      133.59      136.57      7.35 o 
   0  16   2      136.10      141.28      7.46 o 
   1  16   2       27.33       22.38      3.53 o 
   2  16   2      112.89       94.85      6.43 o 
   3  16   2      262.12      261.04      8.97 o 
   4  16   2       19.91       23.83      4.50 o 
   5  16   2      159.21      155.19     18.27 o 
   6  16   2       19.81       25.30      5.75 o 
  -6  17   2      282.88      294.23     11.85 o 
  -5  17   2       43.00       27.76      4.73 o 
  -4  17   2       35.72       37.71      3.88 o 
  -3  17   2        1.31       -1.01      2.06 o 
  -2  17   2      206.20      219.33      9.37 o 
  -1  17   2      380.91      401.29     12.58 o 
   0  17   2      556.79      577.10     13.79 o 
   1  17   2       43.43       47.28      4.76 o 
   2  17   2       69.70       63.10      7.60 o 
   3  17   2       87.95       97.04      6.67 o 
   4  17   2        0.79        0.69      2.94 o 
   5  17   2      313.88      301.21     14.81 o 
  -5  18   2      187.43      170.56     14.60 o 
  -4  18   2      209.71      197.89     11.30 o 
  -3  18   2      145.47      133.46      6.92 o 
  -2  18   2      779.74      816.79     16.18 o 
  -1  18   2       89.52       77.01      6.00 o 
   0  18   2        0.57       -0.71      2.40 o 
   1  18   2      403.54      403.39     19.56 o 
   2  18   2      273.05      272.63      9.87 o 
   3  18   2       17.53       16.23      3.25 o 
 -14   1   3       60.54       57.86      4.96 o 
 -13   1   3      710.06      706.44     23.24 o 
 -12   1   3      425.63      402.37     12.70 o 
 -11   1   3      122.14      111.13     15.71 o 
 -10   1   3      987.93      966.47     24.19 o 
  -9   1   3      848.15      783.68     14.43 o 
  -8   1   3      110.56      107.49      3.82 o 
  -7   1   3      597.97      569.23      8.68 o 
  -6   1   3      247.81      289.59      4.63 o 
  -5   1   3     3074.96     3278.52     29.46 o 
  -4   1   3     2366.04     2352.84     21.68 o 
  -3   1   3      941.47     1054.09     13.81 o 
  -2   1   3    12282.71    12366.16    111.51 o 
  -1   1   3      122.32      158.18      2.80 o 
   0   1   3      969.68     1010.61      9.53 o 
   1   1   3      137.58      175.01      3.71 o 
   2   1   3     1174.73     1280.09     17.28 o 
   3   1   3     2214.25     2445.71     33.89 o 
   4   1   3     2283.40     2445.91     34.78 o 
   5   1   3     1809.86     1949.72     24.78 o 
   6   1   3        0.14        0.24      1.58 o 
   7   1   3      623.30      565.46     31.12 o 
   8   1   3      999.10      966.08     23.93 o 
   9   1   3      236.09      224.33     11.19 o 
  10   1   3      121.57      110.18     12.06 o 
  11   1   3        0.68        2.93      3.10 o 
 -14   2   3      191.01      196.40     10.22 o 
 -13   2   3       19.19       11.69      3.41 o 
 -12   2   3      239.29      222.52     10.62 o 
 -11   2   3      166.83      156.01     11.23 o 
 -10   2   3      112.34       98.22      5.81 o 
  -9   2   3      645.15      606.63     12.37 o 
  -8   2   3        3.97        6.06      1.51 o 
  -7   2   3      205.52      197.21      4.18 o 
  -6   2   3      200.43      162.23      3.57 o 
  -5   2   3     2160.14     2147.48     20.63 o 
  -4   2   3     1005.50      965.55     12.78 o 
  -3   2   3      471.16      442.16      6.51 o 
  -2   2   3      105.86       85.40      2.81 o 
  -1   2   3      856.03      936.74      9.88 o 
   0   2   3      626.29      753.55      8.75 o 
   1   2   3     1623.08     1700.97     20.21 o 
   2   2   3      734.80      884.74     13.15 o 
   3   2   3      139.40      167.92      5.48 o 
   4   2   3       37.09       36.96      3.13 o 
   5   2   3      187.60      177.97      6.03 o 
   6   2   3      739.83      722.88     11.41 o 
   7   2   3       51.99       55.97      5.01 o 
   8   2   3      330.17      335.50     13.06 o 
   9   2   3      314.34      301.61     14.96 o 
  10   2   3       90.19       91.15      7.21 o 
  11   2   3        6.34        2.21      4.53 o 
 -14   3   3       27.72       27.88      3.49 o 
 -13   3   3      126.51      125.84      8.55 o 
 -12   3   3      435.15      436.10     11.70 o 
 -11   3   3      181.48      184.48     10.42 o 
 -10   3   3      291.78      271.80      8.61 o 
  -9   3   3       92.03       79.36      4.05 o 
  -8   3   3      294.24      305.93      6.59 o 
  -7   3   3      790.88      813.93     10.41 o 
  -6   3   3     1292.25     1313.93     15.49 o 
  -5   3   3     4770.50     4770.12     42.13 o 
  -4   3   3        0.98        4.89      0.70 o 
  -3   3   3     1139.00     1224.22     10.73 o 
  -2   3   3      133.94      129.45      2.80 o 
  -1   3   3       47.89       38.75      3.28 o 
   0   3   3       39.83       34.00      1.98 o 
   1   3   3     2065.83     2115.11     25.35 o 
   2   3   3     1474.35     1703.54     21.64 o 
   3   3   3       85.14      106.15      4.20 o 
   4   3   3      228.94      243.19     10.12 o 
   5   3   3     2020.85     2212.22     28.81 o 
   6   3   3       19.04       19.26      2.84 o 
   7   3   3     1032.37     1043.07     20.15 o 
   8   3   3       68.92       74.19      7.04 o 
   9   3   3      231.35      222.78      9.07 o 
  10   3   3       44.91       50.98      6.79 o 
  11   3   3        9.17        6.62      3.65 o 
 -14   4   3      254.64      288.72      8.89 o 
 -13   4   3      201.46      209.93      9.04 o 
 -12   4   3      294.64      298.48      9.75 o 
 -11   4   3      140.97      123.24      8.40 o 
 -10   4   3      243.25      228.32     10.09 o 
  -9   4   3      855.46      807.28     13.39 o 
  -8   4   3     2363.39     2318.94     23.87 o 
  -7   4   3        2.23        5.70      1.27 o 
  -6   4   3     1446.82     1491.09     16.15 o 
  -5   4   3       26.35       15.68      1.55 o 
  -4   4   3       73.62       67.92      2.19 o 
  -3   4   3     4418.65     4381.70     34.98 o 
  -2   4   3      514.50      448.44      5.94 o 
  -1   4   3       19.94        8.78      1.13 o 
   0   4   3     1400.45     1590.28     15.88 o 
   1   4   3      105.25       96.54      4.37 o 
   2   4   3      924.70      994.80     11.79 o 
   3   4   3      963.20      882.27     11.02 o 
   4   4   3      320.07      345.15      7.10 o 
   5   4   3      855.15      861.74     12.95 o 
   6   4   3      102.33      107.51      5.09 o 
   7   4   3      417.01      421.60     17.28 o 
   8   4   3      649.70      620.38     14.93 o 
   9   4   3     1266.86     1234.73     25.38 o 
  10   4   3        0.22       -1.44      2.72 o 
  11   4   3       25.09       27.31      4.76 o 
 -13   5   3       18.28       24.20      3.97 o 
 -12   5   3      123.40      113.90      6.96 o 
 -11   5   3       11.34       13.22      3.00 o 
 -10   5   3      188.06      185.83     11.60 o 
  -9   5   3      119.80      125.66      4.50 o 
  -8   5   3     1104.82     1089.70     13.78 o 
  -7   5   3     1205.11     1223.30     14.57 o 
  -6   5   3      147.22      141.48      4.60 o 
  -5   5   3      435.86      405.64      7.70 o 
  -4   5   3       75.54       88.80      2.61 o 
  -3   5   3      564.08      534.81      8.14 o 
  -2   5   3      104.06       81.92      2.68 o 
  -1   5   3       85.45       73.82      2.92 o 
   0   5   3     1462.83     1459.38     16.42 o 
   1   5   3      545.11      530.81      8.05 o 
   2   5   3      224.27      274.66      5.66 o 
   3   5   3      252.23      268.68      4.80 o 
   4   5   3      967.65     1045.29     14.28 o 
   5   5   3        0.09       -1.39      1.39 o 
   6   5   3       34.94       31.90      3.05 o 
   7   5   3       29.42       22.72      3.54 o 
   8   5   3       45.85       31.49      4.22 o 
   9   5   3        8.28        7.93      3.18 o 
  10   5   3      991.08      983.36     21.23 o 
  11   5   3        2.07       -2.29      3.43 o 
 -13   6   3      118.38      142.88      9.58 o 
 -12   6   3       25.06       35.62      4.42 o 
 -11   6   3      740.05      743.31     15.72 o 
 -10   6   3      229.43      217.86      9.00 o 
  -9   6   3      281.15      255.90      7.81 o 
  -8   6   3       26.78       24.78      2.42 o 
  -7   6   3      297.39      293.75      6.63 o 
  -6   6   3     3481.18     3451.04     38.92 o 
  -5   6   3     3926.12     3810.88     31.68 o 
  -4   6   3      342.40      340.72      5.65 o 
  -3   6   3       25.32       27.79      1.75 o 
  -2   6   3      107.90      114.19      2.97 o 
  -1   6   3      161.77      157.28      4.67 o 
   0   6   3      104.33       58.43      5.28 o 
   1   6   3      324.76      314.89      5.86 o 
   2   6   3      933.00      887.09     11.89 o 
   3   6   3      132.49      161.03      4.09 o 
   4   6   3     1742.78     1802.21     23.84 o 
   5   6   3       74.43       79.04      4.17 o 
   6   6   3     2178.90     2212.34     28.93 o 
   7   6   3      168.17      171.74      7.95 o 
   8   6   3      315.84      350.79     17.64 o 
   9   6   3        0.56        4.54      2.85 o 
  10   6   3      163.71      152.64     11.70 o 
 -13   7   3      299.46      301.75     10.51 o 
 -12   7   3      418.10      428.18     14.29 o 
 -11   7   3      238.49      229.71      9.96 o 
 -10   7   3        4.07        1.24      2.22 o 
  -9   7   3      538.89      566.96     10.68 o 
  -8   7   3       13.53       13.88      2.85 o 
  -7   7   3       29.67       33.00      3.49 o 
  -6   7   3       38.59       32.84      2.36 o 
  -5   7   3      150.84      150.44      3.73 o 
  -4   7   3      187.27      164.20      4.00 o 
  -3   7   3      300.85      289.44      4.58 o 
  -2   7   3     4947.05     4962.51     40.23 o 
  -1   7   3       39.56       52.16      2.72 o 
   0   7   3      530.66      576.85      8.65 o 
   1   7   3      389.05      378.70      6.60 o 
   2   7   3     1171.78     1142.95     14.39 o 
   3   7   3      613.19      602.96      8.40 o 
   4   7   3     1444.83     1390.65     17.60 o 
   5   7   3        6.79        6.03      1.85 o 
   6   7   3       97.24      111.84      5.69 o 
   7   7   3      258.67      279.61     11.20 o 
   8   7   3       36.39       33.78      5.86 o 
   9   7   3        1.34        4.38      3.79 o 
  10   7   3       79.64       81.89      8.95 o 
 -13   8   3        0.60       -2.72      2.72 o 
 -12   8   3       11.31        8.21      3.89 o 
 -11   8   3        2.77        4.82      3.97 o 
 -10   8   3      175.14      177.86      6.98 o 
  -9   8   3      185.84      200.79      6.93 o 
  -8   8   3      825.70      769.09     14.12 o 
  -7   8   3      394.52      394.12     11.41 o 
  -6   8   3      220.58      227.27     10.63 o 
  -5   8   3       37.85       37.11      2.34 o 
  -4   8   3      759.05      765.53      9.61 o 
  -3   8   3      666.09      602.99      7.46 o 
  -2   8   3       52.68       35.78      2.00 o 
  -1   8   3      140.73      121.23      3.19 o 
   0   8   3        2.80        4.28      1.19 o 
   1   8   3      107.51      127.80      3.45 o 
   2   8   3      186.18      195.80      4.78 o 
   3   8   3     1345.65     1309.04     14.66 o 
   4   8   3      588.48      599.58      9.98 o 
   5   8   3      188.61      192.62      6.02 o 
   6   8   3        9.16        8.63      3.43 o 
   7   8   3      297.54      279.12     12.40 o 
   8   8   3       49.19       39.98      6.17 o 
   9   8   3      204.87      231.55     18.75 o 
  10   8   3        2.54        0.50      3.68 o 
 -12   9   3      229.29      228.87     11.53 o 
 -11   9   3      310.07      293.03     11.71 o 
 -10   9   3       72.60       81.31      5.52 o 
  -9   9   3        3.38        3.27      2.40 o 
  -8   9   3        8.85        1.34      2.11 o 
  -7   9   3      188.26      184.00      7.24 o 
  -6   9   3     2577.40     2642.79     46.44 o 
  -5   9   3     1343.67     1292.26     20.39 o 
  -4   9   3      188.65      170.52      4.08 o 
  -3   9   3      277.92      288.82      4.85 o 
  -2   9   3       34.87       31.38      1.95 o 
  -1   9   3      370.93      351.10      7.38 o 
   0   9   3        2.89        3.58      1.11 o 
   1   9   3     2354.71     2304.20     25.28 o 
   2   9   3      810.06      784.73     11.04 o 
   3   9   3       91.49       84.69      3.37 o 
   4   9   3       93.15       96.89      6.43 o 
   5   9   3     2097.49     2060.22     39.60 o 
   6   9   3        3.91        5.56      5.97 o 
   7   9   3      127.13      121.52     18.14 o 
   8   9   3       56.36       50.25      6.80 o 
   9   9   3       56.58       52.85      7.23 o 
 -12  10   3       10.65       12.98      4.13 o 
 -11  10   3      198.77      219.54     13.17 o 
 -10  10   3       37.62       37.02      4.50 o 
  -9  10   3       82.26       74.85      5.99 o 
  -8  10   3        2.11        6.91      2.53 o 
  -7  10   3      317.69      313.11      9.90 o 
  -6  10   3        2.42        1.18      2.19 o 
  -5  10   3       50.34       53.25      3.17 o 
  -4  10   3     1686.11     1652.47     23.67 o 
  -3  10   3      921.35      957.80     12.94 o 
  -2  10   3       88.41       85.35      2.99 o 
  -1  10   3      179.66      172.36      4.79 o 
   0  10   3      790.08      756.57      9.48 o 
   1  10   3      166.63      152.35      4.21 o 
   2  10   3      279.41      284.14     11.12 o 
   3  10   3      137.06      134.33      6.82 o 
   4  10   3        9.22       10.84      3.53 o 
   5  10   3     1299.95     1278.47     56.62 o 
   6  10   3      269.04      275.98     14.61 o 
   7  10   3        5.65        3.94      3.53 o 
   8  10   3       13.33       19.03      4.71 o 
   9  10   3       21.14       15.54      5.03 o 
 -11  11   3        3.50        1.69      3.87 o 
 -10  11   3      115.67      103.39      7.39 o 
  -9  11   3      193.03      212.92      8.79 o 
  -8  11   3      150.34      141.12      8.58 o 
  -7  11   3     1204.26     1156.15     22.09 o 
  -6  11   3        0.81        2.71      2.26 o 
  -5  11   3      293.31      286.04      9.46 o 
  -4  11   3      355.07      328.59      8.01 o 
  -3  11   3      482.17      497.34      9.21 o 
  -2  11   3      787.82      733.84     13.95 o 
  -1  11   3      490.56      470.93      7.65 o 
   0  11   3        3.28        3.40      1.37 o 
   1  11   3      286.66      260.86      6.36 o 
   2  11   3      657.87      658.17     12.41 o 
   3  11   3      112.25      105.91      9.58 o 
   4  11   3      390.10      373.53     13.31 o 
   5  11   3      121.43      114.72      8.86 o 
   6  11   3        3.01        5.45      3.35 o 
   7  11   3      126.07      144.47     10.89 o 
   8  11   3      269.19      268.04     13.17 o 
   9  11   3        4.26       10.41      4.47 o 
 -11  12   3        0.18       -0.07      2.88 o 
 -10  12   3      350.21      337.39     19.79 o 
  -9  12   3       13.27        9.48      3.07 o 
  -8  12   3       59.21       56.82      6.35 o 
  -7  12   3      477.20      486.99     16.10 o 
  -6  12   3     1310.75     1318.25     24.44 o 
  -5  12   3      263.18      283.71     13.96 o 
  -4  12   3      142.49      133.82      5.34 o 
  -3  12   3       12.80       12.16      2.13 o 
  -2  12   3      148.00      154.80      5.66 o 
  -1  12   3      214.61      204.04      7.56 o 
   0  12   3       47.36       44.10      4.64 o 
   1  12   3        0.64       -1.17      1.17 o 
   2  12   3     1057.23     1051.31     17.20 o 
   3  12   3        5.71        4.95      2.14 o 
   4  12   3      132.01      132.84      9.15 o 
   5  12   3        2.86        3.82      5.11 o 
   6  12   3      443.05      419.18     36.53 o 
   7  12   3       20.62       12.40      4.29 o 
   8  12   3      344.35      342.73     15.23 o 
 -10  13   3      186.09      185.80      9.01 o 
  -9  13   3        4.69        5.86      3.14 o 
  -8  13   3        0.14        2.43      2.88 o 
  -7  13   3      379.25      395.20     12.55 o 
  -6  13   3       11.14        5.23      2.67 o 
  -5  13   3      317.19      285.97     10.19 o 
  -4  13   3      819.11      767.92     12.80 o 
  -3  13   3        1.93        4.85      1.82 o 
  -2  13   3       33.57       32.73      3.21 o 
  -1  13   3      865.73      846.13     15.48 o 
   0  13   3      442.57      424.39     10.43 o 
   1  13   3      193.09      193.44      8.13 o 
   2  13   3       41.27       47.00      4.04 o 
   3  13   3       41.81       40.62      4.48 o 
   4  13   3      219.73      215.16      8.65 o 
   5  13   3      143.18      150.21     11.61 o 
   6  13   3        9.49        3.80      5.24 o 
   7  13   3      282.75      297.86     19.00 o 
  -9  14   3      409.12      407.10     16.16 o 
  -8  14   3      103.16      105.32      7.82 o 
  -7  14   3       14.51        7.23      4.78 o 
  -6  14   3      167.15      188.54      9.42 o 
  -5  14   3      571.67      555.84     21.37 o 
  -4  14   3        3.76        4.37      1.98 o 
  -3  14   3      141.99      154.78      8.12 o 
  -2  14   3      112.33      128.99      6.08 o 
  -1  14   3      266.91      254.87      8.14 o 
   0  14   3      386.10      400.01     10.48 o 
   1  14   3      279.01      273.29      9.96 o 
   2  14   3       30.45       38.44      6.38 o 
   3  14   3      159.49      184.30     16.44 o 
   4  14   3      192.11      164.64     34.58 o 
   5  14   3      313.65      326.30     11.42 o 
   6  14   3      294.31      312.44     11.51 o 
   7  14   3        0.47        1.17      3.09 o 
  -8  15   3      155.20      182.34     14.31 o 
  -7  15   3        0.00        1.99      3.11 o 
  -6  15   3        0.14        1.27      2.59 o 
  -5  15   3       10.76        9.31      3.35 o 
  -4  15   3      178.80      172.77      6.62 o 
  -3  15   3       20.07       21.99      3.25 o 
  -2  15   3       23.82       17.47      3.22 o 
  -1  15   3       64.70       61.73      4.46 o 
   0  15   3       19.76       14.84      3.06 o 
   1  15   3       37.98       28.31      3.63 o 
   2  15   3      131.81      122.85      7.32 o 
   3  15   3       91.87       89.98     13.15 o 
   4  15   3       16.62        6.64      3.45 o 
   5  15   3        2.71        9.19      4.26 o 
   6  15   3       30.97       25.05      5.75 o 
  -7  16   3       38.78       48.49      5.98 o 
  -6  16   3      172.54      161.43      9.79 o 
  -5  16   3        5.20        0.93      3.63 o 
  -4  16   3       34.98       42.56      5.55 o 
  -3  16   3      442.98      456.46     10.53 o 
  -2  16   3      410.69      445.19     10.49 o 
  -1  16   3      112.39      115.92      6.87 o 
   0  16   3      399.82      414.66     11.36 o 
   1  16   3      215.55      205.26     10.01 o 
   2  16   3        2.93        4.11      2.55 o 
   3  16   3      519.62      517.62     19.00 o 
   4  16   3       17.38        4.98      7.31 o 
   5  16   3       16.87       23.14      5.68 o 
  -6  17   3       17.19       22.29      4.65 o 
  -5  17   3      134.82      135.65     11.08 o 
  -4  17   3       17.27       20.99      7.01 o 
  -3  17   3       58.61       57.98      4.70 o 
  -2  17   3       38.14       33.05      3.81 o 
  -1  17   3       26.11       22.45      3.47 o 
   0  17   3      117.98      115.96     10.05 o 
   1  17   3        0.59       -0.21      2.38 o 
   2  17   3        0.79        1.06      2.57 o 
   3  17   3        6.89        1.99      5.60 o 
  -4  18   3       84.11       71.95      8.64 o 
  -3  18   3      115.97      119.75      7.68 o 
  -2  18   3       16.86       16.58      3.20 o 
  -1  18   3       37.07       41.59      4.48 o 
   0  18   3      351.82      370.58     29.49 o 
   1  18   3      131.04      138.25      8.16 o 
 -14   0   4       76.41       72.02      8.81 o 
 -13   0   4        9.59       10.42      4.39 o 
 -12   0   4       31.85       26.72      8.04 o 
 -11   0   4        5.98        7.82      3.74 o 
 -10   0   4     1714.20     1674.95     35.76 o 
  -9   0   4     1305.91     1298.68     57.35 o 
  -8   0   4      892.09      804.25     31.90 o 
  -7   0   4     1794.95     1830.04     34.93 o 
  -6   0   4      229.34      214.66      8.75 o 
  -5   0   4     2096.63     2080.06     44.19 o 
  -4   0   4     2785.74     2939.09     47.99 o 
  -3   0   4     4685.53     4890.35     60.49 o 
  -2   0   4     2230.40     2197.44     29.31 o 
  -1   0   4    10673.88    10709.31    110.17 o 
   0   0   4      613.85      651.14      9.49 o 
   1   0   4      236.59      321.35      8.58 o 
   2   0   4      129.38      147.16      7.11 o 
   3   0   4     3041.49     3265.85     55.57 o 
   4   0   4       62.10       52.78      6.82 o 
   5   0   4     2372.86     2401.00     45.02 o 
   6   0   4        8.31       -1.83      2.80 o 
   7   0   4       23.57       21.70      4.87 o 
   8   0   4       11.15       18.02      6.58 o 
   9   0   4      667.80      635.90     28.49 o 
  10   0   4        4.50       11.69      6.33 o 
 -14   1   4       76.06       80.19      6.52 o 
 -13   1   4      138.08      137.05      7.92 o 
 -12   1   4        7.43        4.14      3.45 o 
 -11   1   4        0.92        0.83      2.15 o 
 -10   1   4     1852.44     1797.92     26.73 o 
  -9   1   4      788.31      770.11     14.70 o 
  -8   1   4       73.29       62.91      6.16 o 
  -7   1   4        0.34       -0.90      0.90 o 
  -6   1   4      201.10      188.17      4.61 o 
  -5   1   4      387.50      337.01      6.30 o 
  -4   1   4       12.24       10.52      2.04 o 
  -3   1   4      962.25      920.46     18.06 o 
  -2   1   4      103.40      108.66      2.93 o 
  -1   1   4      254.35      287.95      4.36 o 
   0   1   4      641.53      654.70      7.73 o 
   1   1   4     1127.17     1081.95     12.41 o 
   2   1   4       21.55       22.77      2.86 o 
   3   1   4       10.10        6.40      1.16 o 
   4   1   4      127.47      126.56      6.33 o 
   5   1   4      144.79      146.65     16.98 o 
   6   1   4       33.91       33.48      5.65 o 
   7   1   4      748.29      728.61     29.47 o 
   8   1   4       83.14       83.10     10.35 o 
   9   1   4       11.17       13.30      4.64 o 
  10   1   4       25.70       31.05      6.11 o 
 -14   2   4       63.09       67.07      7.02 o 
 -13   2   4       49.01       50.85      5.15 o 
 -12   2   4       66.28       62.10      5.38 o 
 -11   2   4      538.20      525.31     12.65 o 
 -10   2   4       30.61       26.92      3.66 o 
  -9   2   4      324.68      304.07      8.73 o 
  -8   2   4        2.22        1.45      1.92 o 
  -7   2   4        2.18       -0.06      0.93 o 
  -6   2   4     2501.80     2491.47     24.49 o 
  -5   2   4      128.75      101.13      2.58 o 
  -4   2   4     3639.06     3615.18     40.84 o 
  -3   2   4      657.51      738.43      9.98 o 
  -2   2   4     3167.10     3221.13     27.25 o 
  -1   2   4      110.17      100.70      2.56 o 
   0   2   4     3698.75     3801.45     31.35 o 
   1   2   4      299.82      336.98      6.66 o 
   2   2   4     2411.52     2376.99     30.58 o 
   3   2   4        0.81        3.11      1.25 o 
   4   2   4        0.05        4.14      1.84 o 
   5   2   4      110.30      128.59      6.38 o 
   6   2   4      430.46      443.89     10.83 o 
   7   2   4       32.04       42.56      4.31 o 
   8   2   4      692.25      719.41     27.76 o 
   9   2   4        2.87        0.34      3.53 o 
  10   2   4       13.98        9.02      3.91 o 
 -14   3   4      227.60      230.19     11.75 o 
 -13   3   4       20.64       22.90      3.90 o 
 -12   3   4      803.10      798.05     16.78 o 
 -11   3   4      259.00      255.38      8.64 o 
 -10   3   4      281.43      271.94     18.18 o 
  -9   3   4      769.04      740.77     18.77 o 
  -8   3   4     2264.08     2185.48     27.01 o 
  -7   3   4      657.81      642.38      8.97 o 
  -6   3   4     1763.33     1718.87     17.99 o 
  -5   3   4       11.87        9.39      0.89 o 
  -4   3   4      139.75      160.16      3.26 o 
  -3   3   4      120.61      126.65      3.67 o 
  -2   3   4     2739.24     2652.91     23.12 o 
  -1   3   4      252.97      326.87      5.13 o 
   0   3   4       32.48       35.95      2.00 o 
   1   3   4        0.22        1.01      1.03 o 
   2   3   4       84.18       87.22      3.53 o 
   3   3   4        2.76        0.79      1.55 o 
   4   3   4     1534.44     1556.95     23.05 o 
   5   3   4      278.29      286.24      8.47 o 
   6   3   4     1511.88     1497.93     23.05 o 
   7   3   4      128.97      128.90      8.68 o 
   8   3   4      392.86      389.43     12.12 o 
   9   3   4      525.19      498.31     14.38 o 
  10   3   4      363.70      380.16     13.06 o 
 -13   4   4       72.36       68.32      5.93 o 
 -12   4   4       27.38       26.66      3.94 o 
 -11   4   4        6.07        9.42      2.88 o 
 -10   4   4        0.12       -0.07      2.02 o 
  -9   4   4      155.13      154.85      7.22 o 
  -8   4   4      989.54      967.76     12.50 o 
  -7   4   4       24.28       17.52      1.86 o 
  -6   4   4     1205.40     1233.84     14.23 o 
  -5   4   4        2.33        1.64      0.95 o 
  -4   4   4      268.32      264.62      4.32 o 
  -3   4   4      167.00      145.99      3.67 o 
  -2   4   4        2.44        1.66      1.22 o 
  -1   4   4     2412.71     2440.26     25.52 o 
   0   4   4      151.06      141.85      3.43 o 
   1   4   4      438.06      408.51      6.09 o 
   2   4   4      148.61      154.67      5.22 o 
   3   4   4      374.41      381.25      8.75 o 
   4   4   4      231.17      246.33      7.24 o 
   5   4   4      168.26      178.37      6.47 o 
   6   4   4        3.82        3.42      2.03 o 
   7   4   4       24.31       18.91      2.96 o 
   8   4   4        4.19        3.26      2.89 o 
   9   4   4       90.02       88.15     13.49 o 
  10   4   4       27.28       25.55      5.33 o 
 -13   5   4        8.55       10.74      3.38 o 
 -12   5   4       70.10       67.96      5.69 o 
 -11   5   4      289.70      297.07      9.49 o 
 -10   5   4      367.51      377.62     10.40 o 
  -9   5   4      576.14      553.69     13.85 o 
  -8   5   4     1154.77     1128.27     14.21 o 
  -7   5   4      722.28      711.41     10.78 o 
  -6   5   4       27.39       20.32      2.00 o 
  -5   5   4     5170.74     5162.06     42.24 o 
  -4   5   4       62.68       74.42      2.78 o 
  -3   5   4      573.07      557.75      7.54 o 
  -2   5   4        0.05        4.47      1.78 o 
  -1   5   4      120.47      150.33      4.94 o 
   0   5   4       11.10       17.55      1.72 o 
   1   5   4      611.17      540.70      9.66 o 
   2   5   4       13.52        6.37      1.60 o 
   3   5   4     1542.22     1628.88     20.17 o 
   4   5   4      279.24      285.94      7.65 o 
   5   5   4        4.86        2.68      1.78 o 
   6   5   4       97.96       93.57      5.12 o 
   7   5   4      846.89      845.04     16.01 o 
   8   5   4       26.03       24.42      4.03 o 
   9   5   4      280.74      261.21     11.05 o 
  10   5   4       71.25       71.69      6.78 o 
 -13   6   4      189.25      214.38     11.12 o 
 -12   6   4        8.98       12.80      3.22 o 
 -11   6   4        0.43       -0.31      2.16 o 
 -10   6   4      178.50      174.66      7.99 o 
  -9   6   4       17.04       14.43      2.10 o 
  -8   6   4      220.03      229.04      5.69 o 
  -7   6   4      389.38      375.67      7.17 o 
  -6   6   4        1.58        0.40      1.21 o 
  -5   6   4     1245.37     1261.25     14.01 o 
  -4   6   4       38.83       41.81      2.71 o 
  -3   6   4        8.53        6.87      1.19 o 
  -2   6   4       45.01       40.56      2.48 o 
  -1   6   4       98.97      118.91      3.71 o 
   0   6   4        1.49        1.69      1.08 o 
   1   6   4     1013.76     1093.88     16.21 o 
   2   6   4        3.89        6.16      1.92 o 
   3   6   4      298.50      319.43      7.90 o 
   4   6   4      220.87      213.25      6.08 o 
   5   6   4      185.70      182.31      7.27 o 
   6   6   4      132.53      156.66      8.63 o 
   7   6   4        0.09       -0.04      1.96 o 
   8   6   4        4.30        7.79      3.11 o 
   9   6   4        0.01        0.14      3.60 o 
 -13   7   4       38.39       51.24      7.58 o 
 -12   7   4        5.34        4.76      3.40 o 
 -11   7   4       26.73       26.93      4.04 o 
 -10   7   4        0.72       -0.74      2.16 o 
  -9   7   4      201.29      208.95      5.79 o 
  -8   7   4     2106.11     2079.97     23.11 o 
  -7   7   4      107.88       92.95      4.55 o 
  -6   7   4      663.12      635.95     13.29 o 
  -5   7   4     1672.93     1603.33     20.49 o 
  -4   7   4      605.00      589.29      9.08 o 
  -3   7   4      103.89      101.07      3.32 o 
  -2   7   4       66.93       55.56      2.96 o 
  -1   7   4      107.60      115.02      5.08 o 
   0   7   4      771.52      844.33     16.83 o 
   1   7   4       88.92       91.67      3.92 o 
   2   7   4      154.96      155.42      4.79 o 
   3   7   4       24.29       20.78      2.39 o 
   4   7   4      428.01      437.66      9.30 o 
   5   7   4      109.50      112.76      5.33 o 
   6   7   4      450.40      446.92      9.71 o 
   7   7   4      186.49      205.38      7.61 o 
   8   7   4       17.08       14.43      4.47 o 
   9   7   4       23.19       27.76      5.94 o 
 -12   8   4      118.80      150.63     10.11 o 
 -11   8   4        7.40        9.09      3.94 o 
 -10   8   4      164.71      173.97     12.13 o 
  -9   8   4      480.03      452.24      9.69 o 
  -8   8   4       28.39       27.70      3.24 o 
  -7   8   4      284.19      276.61      7.80 o 
  -6   8   4       84.99       83.89      5.51 o 
  -5   8   4      718.79      686.53     12.14 o 
  -4   8   4      118.59      115.98      5.17 o 
  -3   8   4       58.46       65.83      3.04 o 
  -2   8   4      220.62      211.31      4.74 o 
  -1   8   4      192.51      195.99      5.27 o 
   0   8   4      119.24      119.20      5.08 o 
   1   8   4        9.64       16.00      2.01 o 
   2   8   4     1049.81     1072.25     14.71 o 
   3   8   4      559.63      551.50      9.78 o 
   4   8   4      397.71      418.17      8.69 o 
   5   8   4      829.68      854.70     13.79 o 
   6   8   4       67.94       54.23      6.69 o 
   7   8   4        8.35        8.97      3.78 o 
   8   8   4       23.36       25.46      5.85 o 
   9   8   4        0.09       -0.29      3.29 o 
 -12   9   4        0.73       -0.35      3.28 o 
 -11   9   4      252.49      242.32     10.95 o 
 -10   9   4       77.62       73.64      7.01 o 
  -9   9   4       56.83       55.00      5.59 o 
  -8   9   4        0.94        2.37      2.57 o 
  -7   9   4      176.93      175.36      7.13 o 
  -6   9   4      286.85      278.51      8.92 o 
  -5   9   4      863.40      803.49     13.78 o 
  -4   9   4      218.04      226.61      5.58 o 
  -3   9   4      239.88      256.82      5.33 o 
  -2   9   4      321.24      312.08      6.05 o 
  -1   9   4       48.45       60.36      3.14 o 
   0   9   4      258.54      266.45      6.25 o 
   1   9   4       13.39        7.20      1.67 o 
   2   9   4       17.96       17.81      2.20 o 
   3   9   4       36.52       41.59      3.16 o 
   4   9   4       22.11       17.83      4.81 o 
   5   9   4       90.88       88.01      6.80 o 
   6   9   4        5.51        9.25      3.87 o 
   7   9   4       16.05       24.26      5.25 o 
   8   9   4       11.83        7.95      5.60 o 
 -12  10   4      139.42      136.53     11.96 o 
 -11  10   4      136.01      133.64     11.26 o 
 -10  10   4      306.41      341.75     11.52 o 
  -9  10   4      531.56      536.81     13.88 o 
  -8  10   4      107.40      113.88      7.12 o 
  -7  10   4       33.16       31.74      4.02 o 
  -6  10   4     1418.41     1398.69     25.89 o 
  -5  10   4        5.83        7.12      2.52 o 
  -4  10   4      261.42      252.31      6.98 o 
  -3  10   4       54.00       48.70      2.82 o 
  -2  10   4      835.87      774.93     12.97 o 
  -1  10   4      159.89      148.31      4.47 o 
   0  10   4      762.95      750.45     10.86 o 
   1  10   4        3.85        3.14      1.87 o 
   2  10   4     1640.39     1569.93     26.37 o 
   3  10   4      246.75      248.36      8.88 o 
   4  10   4       10.37        7.76      3.01 o 
   5  10   4      152.61      156.70     15.83 o 
   6  10   4      512.35      521.99     17.91 o 
   7  10   4        4.75        7.40      4.04 o 
   8  10   4      375.21      425.51     17.22 o 
 -11  11   4        2.09        3.08      3.92 o 
 -10  11   4      197.11      191.96     12.90 o 
  -9  11   4       50.51       48.56      6.46 o 
  -8  11   4      281.45      285.02     10.03 o 
  -7  11   4      174.01      183.17      9.47 o 
  -6  11   4        0.68        2.07      2.34 o 
  -5  11   4      150.14      166.41      7.31 o 
  -4  11   4       16.72       17.32      2.97 o 
  -3  11   4     1437.64     1428.63     23.97 o 
  -2  11   4        1.44        1.88      1.50 o 
  -1  11   4       59.35       53.89      3.29 o 
   0  11   4       23.31       22.62      2.53 o 
   1  11   4      106.46      116.28      5.91 o 
   2  11   4       74.49       70.18      5.44 o 
   3  11   4      390.76      365.91     11.14 o 
   4  11   4      497.43      440.61     15.30 o 
   5  11   4        6.78        6.31      5.11 o 
   6  11   4       24.97       11.08      4.48 o 
   7  11   4       69.22       86.65     18.39 o 
 -11  12   4      100.70      136.59     12.05 o 
 -10  12   4       52.91       61.56      6.18 o 
  -9  12   4       88.97      113.29      7.82 o 
  -8  12   4      426.52      428.42     12.89 o 
  -7  12   4      514.54      548.02     14.60 o 
  -6  12   4      107.88      103.98      7.05 o 
  -5  12   4       34.16       32.69      4.25 o 
  -4  12   4      518.52      487.69     10.42 o 
  -3  12   4       64.17       57.17      5.55 o 
  -2  12   4       80.47       85.88      5.29 o 
  -1  12   4      823.38      827.89     15.29 o 
   0  12   4        7.24        9.08      2.03 o 
   1  12   4      191.74      191.27      6.76 o 
   2  12   4      105.87       93.92      9.14 o 
   3  12   4      247.28      240.47     16.68 o 
   4  12   4        0.40        0.91      3.41 o 
   5  12   4      523.22      556.47     34.58 o 
   6  12   4      242.86      233.56     55.53 o 
   7  12   4        0.68        0.35      4.38 o 
 -10  13   4       42.21       44.56      5.44 o 
  -9  13   4      364.49      384.54     18.89 o 
  -8  13   4       10.78       11.18      3.31 o 
  -7  13   4      148.24      154.82      9.55 o 
  -6  13   4       32.26       31.66      4.65 o 
  -5  13   4     1045.97     1058.14     21.82 o 
  -4  13   4      248.70      242.32      9.59 o 
  -3  13   4       98.30      117.29      5.60 o 
  -2  13   4        5.80        6.71      2.10 o 
  -1  13   4      101.44      100.15      5.98 o 
   0  13   4      366.60      353.47     11.29 o 
   1  13   4     1719.78     1738.73     37.20 o 
   2  13   4       70.24       68.37      6.33 o 
   3  13   4      160.72      137.34      8.27 o 
   4  13   4        5.84        3.03      3.65 o 
   5  13   4        3.21        5.39      3.68 o 
   6  13   4       44.42       31.82      6.17 o 
  -9  14   4      144.81      164.19      9.94 o 
  -8  14   4      161.11      194.59     18.14 o 
  -7  14   4        3.22        4.66      3.03 o 
  -6  14   4       38.78       40.96      5.18 o 
  -5  14   4       80.20       72.92      6.41 o 
  -4  14   4      497.74      487.78     14.17 o 
  -3  14   4      307.00      311.39      8.16 o 
  -2  14   4       23.62       21.62      3.40 o 
  -1  14   4        0.11       -0.90      2.09 o 
   0  14   4       21.57       24.90      3.55 o 
   1  14   4       12.73       17.18      3.78 o 
   2  14   4        2.54        2.76      3.39 o 
   3  14   4        1.11       -1.99      3.01 o 
   4  14   4       40.48       31.15      6.02 o 
   5  14   4        0.00       -1.81      2.46 o 
  -8  15   4      148.13      135.96      9.22 o 
  -7  15   4      140.67      135.21      8.95 o 
  -6  15   4      276.50      295.85     20.08 o 
  -5  15   4      156.52      170.14     10.87 o 
  -4  15   4       33.11       34.24      6.52 o 
  -3  15   4       10.52       13.17      2.72 o 
  -2  15   4     1907.70     1958.88     25.92 o 
  -1  15   4      215.66      205.88      8.38 o 
   0  15   4      300.22      294.90      9.71 o 
   1  15   4       60.75       64.86      6.33 o 
   2  15   4      109.02       93.06     17.54 o 
   3  15   4       23.53       24.98      5.77 o 
   4  15   4      113.37      123.40     11.18 o 
  -7  16   4      332.69      325.90     12.50 o 
  -6  16   4        3.66        1.68      3.62 o 
  -5  16   4        5.64        1.83      3.09 o 
  -4  16   4       77.69       84.06     10.74 o 
  -3  16   4       66.70       60.85      6.33 o 
  -2  16   4        0.92        1.21      2.24 o 
  -1  16   4       55.85       56.74      5.11 o 
   0  16   4       36.84       35.00      4.45 o 
   1  16   4        7.75       14.85      3.97 o 
   2  16   4      349.37      347.34     20.09 o 
   3  16   4        6.03        5.55      4.04 o 
  -5  17   4      321.36      318.07     12.47 o 
  -4  17   4      141.92      145.79      9.83 o 
  -3  17   4      629.02      675.65     24.35 o 
  -2  17   4      265.85      268.25      8.58 o 
  -1  17   4      163.47      160.74     15.89 o 
   0  17   4        7.88        4.98      4.85 o 
   1  17   4      378.33      389.21     20.66 o 
 -14   1   5       48.76       48.39      6.62 o 
 -13   1   5        8.10       13.93      3.56 o 
 -12   1   5      431.36      448.97     12.34 o 
 -11   1   5       14.58       15.29      3.12 o 
 -10   1   5        5.81        6.37      2.78 o 
  -9   1   5      393.89      362.42      9.69 o 
  -8   1   5       43.50       28.72      3.30 o 
  -7   1   5      438.28      469.72     10.26 o 
  -6   1   5     1109.69     1088.52     14.39 o 
  -5   1   5      118.65      127.00      4.99 o 
  -4   1   5      422.29      463.10      8.87 o 
  -3   1   5        0.10       -0.96      0.96 o 
  -2   1   5     1744.64     1766.53     15.91 o 
  -1   1   5      320.63      322.35      4.73 o 
   0   1   5      116.35      102.33      2.75 o 
   1   1   5       45.06       48.00      2.59 o 
   2   1   5      694.26      692.55     13.01 o 
   3   1   5       88.80       94.79      6.08 o 
   4   1   5      105.54      124.70      9.25 o 
   5   1   5      349.34      329.29      9.45 o 
   6   1   5      327.20      341.97     10.83 o 
   7   1   5       15.28       18.92      3.89 o 
   8   1   5       15.47        7.78      4.54 o 
   9   1   5      330.29      323.98     18.02 o 
 -13   2   5      179.91      173.57      9.07 o 
 -12   2   5       64.38       61.17      5.47 o 
 -11   2   5       14.97       11.85      3.03 o 
 -10   2   5       65.20       64.36      5.01 o 
  -9   2   5      772.36      733.34     14.57 o 
  -8   2   5      251.79      275.95      8.04 o 
  -7   2   5       59.35       65.44      4.40 o 
  -6   2   5      822.07      814.82     11.91 o 
  -5   2   5       27.79       29.80      2.85 o 
  -4   2   5      289.27      269.50      7.14 o 
  -3   2   5       23.85       29.42      2.13 o 
  -2   2   5      992.44      977.99     10.71 o 
  -1   2   5     1993.91     2037.97     18.91 o 
   0   2   5      143.24      139.82      3.02 o 
   1   2   5        7.31        5.60      1.43 o 
   2   2   5       79.36       72.54      4.56 o 
   3   2   5       59.01       47.71      4.50 o 
   4   2   5      198.76      193.45     19.02 o 
   5   2   5       55.87       54.20      6.15 o 
   6   2   5       72.41       75.78      6.15 o 
   7   2   5       92.53       85.94      6.20 o 
   8   2   5      138.64      146.98      8.26 o 
   9   2   5       11.40       12.37      9.25 o 
 -13   3   5      104.35      105.92      7.29 o 
 -12   3   5       11.26        4.70      2.85 o 
 -11   3   5       99.58       91.39      6.21 o 
 -10   3   5       63.99       68.68      6.12 o 
  -9   3   5      184.59      175.54      6.90 o 
  -8   3   5        8.60        8.24      2.31 o 
  -7   3   5      299.58      291.06      6.66 o 
  -6   3   5      103.64      111.18      4.35 o 
  -5   3   5      250.16      228.59      4.61 o 
  -4   3   5       74.93       88.36      3.95 o 
  -3   3   5      551.21      558.92      8.15 o 
  -2   3   5      649.29      642.66      8.70 o 
  -1   3   5      244.13      237.97      4.35 o 
   0   3   5       30.97       35.10      2.22 o 
   1   3   5      516.92      519.45      9.67 o 
   2   3   5        1.98        1.46      1.33 o 
   3   3   5      587.84      593.67     12.17 o 
   4   3   5       91.72       97.90      5.77 o 
   5   3   5        0.08       -1.51      1.85 o 
   6   3   5        4.67        9.98      2.68 o 
   7   3   5      245.04      236.73      8.69 o 
   8   3   5        4.04        5.76      4.61 o 
   9   3   5      130.60      140.50      9.34 o 
 -13   4   5      206.50      204.98     12.65 o 
 -12   4   5      161.54      152.55      8.32 o 
 -11   4   5      707.37      736.92     15.93 o 
 -10   4   5      267.75      249.87      8.59 o 
  -9   4   5      325.71      304.84      9.07 o 
  -8   4   5       15.31       24.22      3.41 o 
  -7   4   5      476.13      442.67      7.52 o 
  -6   4   5       17.94       19.78      2.38 o 
  -5   4   5     3548.98     3497.28     32.66 o 
  -4   4   5       83.37       74.41      3.02 o 
  -3   4   5      299.43      299.47      5.15 o 
  -2   4   5      518.32      527.56      7.76 o 
  -1   4   5     1436.21     1352.91     15.24 o 
   0   4   5        4.18        8.26      1.35 o 
   1   4   5     1246.83     1228.94     16.04 o 
   2   4   5       89.34      108.71      4.44 o 
   3   4   5       13.08        8.94      2.85 o 
   4   4   5      231.19      239.60     16.61 o 
   5   4   5      197.63      206.09      9.62 o 
   6   4   5      691.03      665.85     16.84 o 
   7   4   5        8.25        5.61      2.54 o 
   8   4   5      113.98      118.15     10.94 o 
   9   4   5       13.65       13.66      3.92 o 
 -13   5   5        3.52        5.46      3.00 o 
 -12   5   5      183.61      178.22      9.08 o 
 -11   5   5        1.69        3.97      2.60 o 
 -10   5   5      229.89      230.43      8.36 o 
  -9   5   5      185.75      189.92      7.32 o 
  -8   5   5        1.98        0.22      1.52 o 
  -7   5   5      477.24      466.41      8.04 o 
  -6   5   5       37.57       36.95      2.61 o 
  -5   5   5      177.17      171.91      4.53 o 
  -4   5   5      189.52      185.61      3.86 o 
  -3   5   5      398.72      383.94      6.43 o 
  -2   5   5       29.61       35.18      2.51 o 
  -1   5   5       13.00       13.19      1.52 o 
   0   5   5      696.47      710.90      9.30 o 
   1   5   5      317.15      311.34      6.24 o 
   2   5   5        5.13        5.68      1.63 o 
   3   5   5      247.62      226.87      6.49 o 
   4   5   5     1008.85      980.24     15.36 o 
   5   5   5      211.28      193.04      6.70 o 
   6   5   5        0.75        1.72      2.04 o 
   7   5   5       15.69       17.59      3.34 o 
   8   5   5      195.63      208.80      9.11 o 
   9   5   5       69.57       65.26      6.59 o 
 -13   6   5        9.10        5.73      3.16 o 
 -12   6   5      125.11      118.69      7.71 o 
 -11   6   5       20.64       21.77      3.74 o 
 -10   6   5      527.61      528.87     13.12 o 
  -9   6   5       78.00       76.08      7.87 o 
  -8   6   5     2784.40     2782.95     28.91 o 
  -7   6   5     1081.31     1030.52     13.62 o 
  -6   6   5      803.58      792.59     11.26 o 
  -5   6   5        2.46        2.99      2.29 o 
  -4   6   5     1750.49     1695.19     15.69 o 
  -3   6   5       17.43       19.43      2.31 o 
  -2   6   5     1195.99     1148.11     14.83 o 
  -1   6   5       82.74       87.53      3.21 o 
   0   6   5      208.96      219.50      4.57 o 
   1   6   5      357.83      365.63      6.96 o 
   2   6   5     1489.73     1523.00     17.70 o 
   3   6   5     1171.40     1105.95     14.39 o 
   4   6   5      316.31      308.86      7.91 o 
   5   6   5       37.70       44.80      3.85 o 
   6   6   5       24.92       25.18      3.27 o 
   7   6   5      109.24      112.70      6.20 o 
   8   6   5      305.26      327.89     14.25 o 
 -12   7   5      327.70      308.13     10.68 o 
 -11   7   5        1.60        1.47      2.63 o 
 -10   7   5        0.08       -0.65      2.42 o 
  -9   7   5       12.53       10.26      3.87 o 
  -8   7   5      374.21      377.64      7.79 o 
  -7   7   5        0.71       -0.08      1.51 o 
  -6   7   5     1237.20     1254.28     15.71 o 
  -5   7   5       47.32       42.45      3.15 o 
  -4   7   5      251.71      256.33      5.39 o 
  -3   7   5      157.34      160.59      4.37 o 
  -2   7   5     1218.28     1217.17     17.57 o 
  -1   7   5       35.33       33.65      3.11 o 
   0   7   5     1148.16     1077.62     13.56 o 
   1   7   5       92.04       95.63      4.16 o 
   2   7   5      576.73      552.83      9.20 o 
   3   7   5        2.39       -0.07      1.63 o 
   4   7   5      363.19      357.51     13.05 o 
   5   7   5      472.66      450.12     10.99 o 
   6   7   5        9.06       13.60      2.74 o 
   7   7   5       65.83       47.44      6.96 o 
   8   7   5        0.17        2.63      3.78 o 
 -12   8   5        0.56        2.76      3.32 o 
 -11   8   5      509.00      515.51     16.07 o 
 -10   8   5       10.49       16.72      4.14 o 
  -9   8   5       15.37       13.46      3.61 o 
  -8   8   5        1.50        2.46      1.80 o 
  -7   8   5     1836.46     1803.77     25.43 o 
  -6   8   5      982.25      957.81     15.78 o 
  -5   8   5     1558.64     1560.36     22.17 o 
  -4   8   5      277.46      256.69      6.57 o 
  -3   8   5      292.33      284.84      6.52 o 
  -2   8   5       88.42       84.98      6.29 o 
  -1   8   5      272.76      283.11      6.68 o 
   0   8   5      316.14      288.97      6.17 o 
   1   8   5     1429.13     1401.38     16.73 o 
   2   8   5      142.62      141.57      4.87 o 
   3   8   5       63.01       58.73      4.02 o 
   4   8   5        7.04        8.47      2.34 o 
   5   8   5      561.08      584.40     14.44 o 
   6   8   5       46.26       50.17      5.79 o 
   7   8   5      251.97      275.81     13.69 o 
   8   8   5       10.73       10.15      4.79 o 
 -12   9   5       17.24       11.04      4.36 o 
 -11   9   5      366.42      371.51     13.77 o 
 -10   9   5       70.49       82.97      7.49 o 
  -9   9   5      573.02      623.48     27.21 o 
  -8   9   5      373.49      378.17      9.85 o 
  -7   9   5      237.46      248.27      8.77 o 
  -6   9   5        1.20       -0.32      1.80 o 
  -5   9   5      276.96      281.37      7.84 o 
  -4   9   5      120.05      123.16      5.18 o 
  -3   9   5     1246.26     1206.52     14.73 o 
  -2   9   5       76.09       75.93      3.76 o 
  -1   9   5      709.24      674.56     11.19 o 
   0   9   5      700.07      666.52     11.27 o 
   1   9   5      610.01      578.61      9.44 o 
   2   9   5      635.26      633.88     11.22 o 
   3   9   5      986.65      979.37     17.41 o 
   4   9   5       82.21       85.45      6.90 o 
   5   9   5        8.88        4.90      2.94 o 
   6   9   5        4.71        6.68      3.40 o 
   7   9   5       93.25      115.08     10.35 o 
 -11  10   5       71.03       74.78      9.18 o 
 -10  10   5      151.11      115.80     10.50 o 
  -9  10   5        2.53        1.46      2.16 o 
  -8  10   5       21.36       22.21      3.64 o 
  -7  10   5       40.32       46.34      4.79 o 
  -6  10   5       71.72       75.78      6.02 o 
  -5  10   5       39.01       39.87      4.52 o 
  -4  10   5     3115.26     3101.99     47.54 o 
  -3  10   5      291.75      281.20      6.18 o 
  -2  10   5      610.42      592.88     14.49 o 
  -1  10   5       11.60       14.74      2.11 o 
   0  10   5        1.84        0.90      1.70 o 
   1  10   5       34.79       39.08      3.36 o 
   2  10   5       11.52       11.64      3.34 o 
   3  10   5       18.75       20.86      4.00 o 
   4  10   5      142.43      158.58      9.26 o 
   5  10   5      326.49      312.68     11.57 o 
   6  10   5       52.93       57.40      9.62 o 
   7  10   5      154.61      152.92     12.79 o 
 -11  11   5       81.37       84.01      9.53 o 
 -10  11   5        0.05        3.44      3.98 o 
  -9  11   5       11.10       11.86      2.96 o 
  -8  11   5       68.05       81.42     11.96 o 
  -7  11   5      131.01      127.30      7.76 o 
  -6  11   5      585.15      617.87     15.30 o 
  -5  11   5      236.24      246.01      9.25 o 
  -4  11   5      933.95      901.59     18.96 o 
  -3  11   5      246.29      229.36     11.32 o 
  -2  11   5       49.23       43.06      3.09 o 
  -1  11   5      872.77      894.11     14.59 o 
   0  11   5     1457.25     1481.16     20.03 o 
   1  11   5       40.82       42.72      4.50 o 
   2  11   5      369.12      376.97     16.48 o 
   3  11   5      115.83      103.83     11.04 o 
   4  11   5       95.14       94.18      8.82 o 
   5  11   5       20.18       25.96      5.55 o 
   6  11   5      131.96      146.22     11.50 o 
 -10  12   5      336.64      373.54     16.95 o 
  -9  12   5      111.44      117.39      7.92 o 
  -8  12   5      880.08      895.88     19.89 o 
  -7  12   5       45.55       41.52      5.66 o 
  -6  12   5      121.03      108.60      7.41 o 
  -5  12   5       10.30        6.76      3.57 o 
  -4  12   5       61.51       61.10      5.56 o 
  -3  12   5        3.46        2.51      2.11 o 
  -2  12   5      234.06      213.25      7.74 o 
  -1  12   5      379.21      355.95      9.79 o 
   0  12   5       47.38       39.71      3.55 o 
   1  12   5        6.74        5.61      2.34 o 
   2  12   5      580.28      603.23     18.25 o 
   3  12   5      115.56      114.01      7.74 o 
   4  12   5       88.65       72.23      6.59 o 
   5  12   5       10.43        7.85      4.02 o 
   6  12   5        0.00       -3.18      3.18 o 
  -9  13   5       61.19       84.98      7.29 o 
  -8  13   5        0.03       -0.02      2.68 o 
  -7  13   5       27.39       28.53      4.51 o 
  -6  13   5      147.36      147.09      8.89 o 
  -5  13   5      159.27      166.75     15.52 o 
  -4  13   5       99.56       98.40      7.24 o 
  -3  13   5     1266.68     1253.93     24.72 o 
  -2  13   5       22.30       23.75      3.40 o 
  -1  13   5      370.41      363.48     10.23 o 
   0  13   5       23.53       24.80      4.60 o 
   1  13   5        1.12       -0.03      2.93 o 
   2  13   5      306.81      310.12     11.04 o 
   3  13   5       74.74       82.13      6.80 o 
   4  13   5        3.88        6.98      7.43 o 
   5  13   5       12.93       11.39      4.44 o 
  -8  14   5      364.78      383.75     21.45 o 
  -7  14   5      481.37      485.06     25.35 o 
  -6  14   5       12.48       15.89      4.95 o 
  -5  14   5       75.26       83.70      6.95 o 
  -4  14   5       59.73       67.86     10.77 o 
  -3  14   5       11.14       10.61      3.46 o 
  -2  14   5        5.34        6.33      2.69 o 
  -1  14   5      166.79      158.41      7.94 o 
   0  14   5       89.22       75.04      6.79 o 
   1  14   5        7.99       12.79      3.82 o 
   2  14   5        0.14       -2.12      3.22 o 
   3  14   5      114.57      105.88     10.05 o 
   4  14   5       24.73       19.86      5.59 o 
  -7  15   5       14.95       19.74      4.33 o 
  -6  15   5       70.45       81.87      9.02 o 
  -5  15   5      119.55      132.93      9.08 o 
  -4  15   5       17.50       21.31      4.41 o 
  -3  15   5      170.23      179.41     15.69 o 
  -2  15   5        4.80        4.20      2.67 o 
  -1  15   5       46.34       53.55      5.27 o 
   0  15   5       42.99       30.48      4.96 o 
   1  15   5      394.30      398.48     13.74 o 
   2  15   5       74.43       73.29      8.20 o 
   3  15   5       20.56       18.87      5.51 o 
  -5  16   5      530.00      556.89     47.25 o 
  -4  16   5      292.78      309.29     22.84 o 
  -3  16   5        0.05       -2.04      2.93 o 
  -2  16   5       74.76       93.34      8.05 o 
  -1  16   5      253.21      266.17      9.69 o 
   0  16   5       16.60       21.62      4.65 o 
   1  16   5       28.08       31.37      5.28 o 
 -13   0   6      141.47      144.44     12.40 o 
 -12   0   6      190.89      182.78     13.08 o 
 -11   0   6     1603.98     1631.48     48.83 o 
 -10   0   6        0.52       -4.46      6.21 o 
  -9   0   6       27.71       33.04      5.42 o 
  -8   0   6        0.75        2.15      3.01 o 
  -7   0   6      162.16      131.51     16.68 o 
  -6   0   6      521.75      501.50     14.96 o 
  -5   0   6     1472.17     1374.66     27.95 o 
  -4   0   6       28.11       27.29      3.87 o 
  -3   0   6      601.13      588.97     11.03 o 
  -2   0   6       77.07       81.91      5.38 o 
  -1   0   6      338.37      346.00      7.50 o 
   0   0   6     4760.02     4773.30    102.17 o 
   1   0   6     1455.89     1451.63     31.60 o 
   2   0   6     3253.98     3093.55     56.26 o 
   3   0   6      412.31      398.56     14.91 o 
   4   0   6        5.94       -0.34      3.10 o 
   5   0   6       61.13       70.02      8.07 o 
   6   0   6      179.85      174.81     12.40 o 
   7   0   6      135.99      140.50     11.64 o 
   8   0   6        8.20        9.38      4.99 o 
 -13   1   6      189.56      206.90     10.23 o 
 -12   1   6       67.10       49.69      5.16 o 
 -11   1   6      221.78      220.69      8.64 o 
 -10   1   6      797.41      763.31     15.87 o 
  -9   1   6      365.21      369.96     10.19 o 
  -8   1   6      154.64      158.24      8.10 o 
  -7   1   6      384.27      373.58      9.34 o 
  -6   1   6      298.09      282.96      8.33 o 
  -5   1   6       27.71       31.69      3.35 o 
  -4   1   6       34.40       35.64      2.73 o 
  -3   1   6      531.45      519.92      7.23 o 
  -2   1   6      140.78      135.74      4.07 o 
  -1   1   6     1067.02     1065.47     11.85 o 
   0   1   6        1.08        8.81      2.43 o 
   1   1   6      282.66      282.48      8.31 o 
   2   1   6       52.42       52.88      4.44 o 
   3   1   6       49.36       44.38      4.32 o 
   4   1   6      220.46      215.03      7.89 o 
   5   1   6       82.05       74.17      5.72 o 
   6   1   6      109.98      104.03      6.83 o 
   7   1   6       47.55       42.22      4.98 o 
   8   1   6      104.92       98.21      7.26 o 
 -13   2   6       26.34       22.63      4.13 o 
 -12   2   6      122.17      139.17      8.27 o 
 -11   2   6       93.60       85.30      6.26 o 
 -10   2   6       61.53       49.57      4.81 o 
  -9   2   6       29.74       30.74      4.57 o 
  -8   2   6     1280.50     1212.92     19.94 o 
  -7   2   6       44.03       64.87      4.64 o 
  -6   2   6       41.21       38.71      2.97 o 
  -5   2   6       27.72       17.05      2.56 o 
  -4   2   6       46.72       38.71      2.86 o 
  -3   2   6      310.00      311.38      5.73 o 
  -2   2   6     4669.84     4640.81     37.11 o 
  -1   2   6     1507.39     1491.50     16.70 o 
   0   2   6     1233.43     1193.99     19.14 o 
   1   2   6       16.66       14.67      2.71 o 
   2   2   6       69.02       57.29      4.62 o 
   3   2   6     1143.70     1105.75     19.23 o 
   4   2   6       67.06       62.76      5.03 o 
   5   2   6      161.55      139.60      8.84 o 
   6   2   6       25.05       26.47      4.25 o 
   7   2   6       16.59        6.64      3.73 o 
   8   2   6      216.97      218.81     10.10 o 
 -13   3   6        9.97       14.63      3.76 o 
 -12   3   6      574.74      575.07     14.56 o 
 -11   3   6       12.20       11.46      3.17 o 
 -10   3   6      327.47      338.82     10.21 o 
  -9   3   6      164.36      163.60      7.45 o 
  -8   3   6      133.43      155.33      7.36 o 
  -7   3   6       19.24       26.39      3.20 o 
  -6   3   6      299.82      296.18      6.90 o 
  -5   3   6      602.90      611.70     15.89 o 
  -4   3   6     1242.20     1190.09     14.63 o 
  -3   3   6      568.48      545.49      7.91 o 
  -2   3   6     1124.61     1117.83     14.36 o 
  -1   3   6     1287.67     1281.72     17.12 o 
   0   3   6      675.70      700.46     11.35 o 
   1   3   6       92.96       80.99      5.95 o 
   2   3   6       85.29       72.08      6.25 o 
   3   3   6      580.84      559.41     14.06 o 
   4   3   6       12.14       12.24      2.99 o 
   5   3   6        5.50        6.97      2.89 o 
   6   3   6       36.06       45.94      4.83 o 
   7   3   6      803.32      798.99     17.58 o 
   8   3   6       56.78       62.90      5.42 o 
 -13   4   6       39.64       51.51      5.84 o 
 -12   4   6       10.95       15.06      3.68 o 
 -11   4   6       96.04       96.76      6.67 o 
 -10   4   6        0.24        1.03      2.36 o 
  -9   4   6       82.78       89.99      5.95 o 
  -8   4   6        8.69        2.92      2.21 o 
  -7   4   6       27.07       20.16      3.00 o 
  -6   4   6       18.17       23.22      2.54 o 
  -5   4   6     1257.69     1203.77     18.43 o 
  -4   4   6       42.19       43.87      2.58 o 
  -3   4   6      820.13      830.45     12.21 o 
  -2   4   6        2.02        1.90      1.23 o 
  -1   4   6       14.61       19.29      2.57 o 
   0   4   6      834.19      798.87     15.70 o 
   1   4   6      146.63      149.44      6.73 o 
   2   4   6      171.28      172.53      6.67 o 
   3   4   6       39.97       39.11      4.06 o 
   4   4   6      157.61      151.05      9.03 o 
   5   4   6        0.42        1.38      2.37 o 
   6   4   6        4.59        4.32      2.77 o 
   7   4   6        0.02        2.70      2.62 o 
 -13   5   6      114.13      130.03      8.41 o 
 -12   5   6       22.35       28.08      6.57 o 
 -11   5   6      237.92      234.29     19.83 o 
 -10   5   6      214.02      234.84      8.61 o 
  -9   5   6      454.49      483.24     12.13 o 
  -8   5   6      347.09      371.95     10.08 o 
  -7   5   6      636.21      651.56     11.56 o 
  -6   5   6        5.91        5.10      1.76 o 
  -5   5   6      258.36      255.08      6.00 o 
  -4   5   6      288.90      268.97      6.45 o 
  -3   5   6     1296.17     1337.81     15.47 o 
  -2   5   6        0.30        0.55      1.20 o 
  -1   5   6     1302.41     1270.86     15.62 o 
   0   5   6       47.15       46.98      3.43 o 
   1   5   6      155.73      141.68      6.30 o 
   2   5   6      390.46      394.25     10.16 o 
   3   5   6       21.95       22.62      3.34 o 
   4   5   6      125.66      104.38      5.78 o 
   5   5   6      243.21      251.41     13.51 o 
   6   5   6      125.25      107.88      6.23 o 
   7   5   6        0.55        1.55      2.45 o 
 -12   6   6       10.21       11.99      3.49 o 
 -11   6   6      172.86      179.54     11.23 o 
 -10   6   6       18.83       20.88      3.90 o 
  -9   6   6        4.06        3.80      2.57 o 
  -8   6   6        6.30        7.20      2.63 o 
  -7   6   6       23.05       20.53      2.41 o 
  -6   6   6       83.27       87.92      4.68 o 
  -5   6   6       94.57       94.86      4.81 o 
  -4   6   6       52.73       52.15      4.05 o 
  -3   6   6      174.28      163.81      4.95 o 
  -2   6   6        2.57        1.07      1.38 o 
  -1   6   6      216.07      226.61      5.67 o 
   0   6   6      137.82      137.99      6.04 o 
   1   6   6       43.51       43.59      3.16 o 
   2   6   6       37.33       40.28      3.60 o 
   3   6   6       13.42       10.08      2.49 o 
   4   6   6      304.22      301.45      8.38 o 
   5   6   6      106.43       99.30      5.82 o 
   6   6   6       76.99       72.46      5.33 o 
   7   6   6       19.21       15.42      3.30 o 
 -12   7   6        0.55       -1.59      2.70 o 
 -11   7   6      287.98      299.28     10.57 o 
 -10   7   6      612.97      653.77     15.24 o 
  -9   7   6       33.75       33.28      4.13 o 
  -8   7   6       11.62        7.62      2.79 o 
  -7   7   6      286.59      297.66      6.90 o 
  -6   7   6      996.88      990.96     13.60 o 
  -5   7   6      113.30      118.06      6.02 o 
  -4   7   6        9.01       10.16      2.02 o 
  -3   7   6       41.66       35.61      2.88 o 
  -2   7   6       88.41       82.12      3.87 o 
  -1   7   6      342.57      330.85      6.95 o 
   0   7   6      153.27      163.91      5.06 o 
   1   7   6      291.65      267.09      6.44 o 
   2   7   6     1297.27     1266.94     18.45 o 
   3   7   6        1.48        0.82      1.97 o 
   4   7   6       36.79       38.55      3.80 o 
   5   7   6       70.60       78.41      5.29 o 
   6   7   6      164.79      155.89      8.63 o 
   7   7   6        4.24       -1.96      3.20 o 
 -12   8   6       53.06       58.78      6.92 o 
 -11   8   6      335.00      359.76     18.72 o 
 -10   8   6       44.32       48.92      6.02 o 
  -9   8   6       39.56       50.05      5.95 o 
  -8   8   6       35.74       37.50      5.03 o 
  -7   8   6      105.18      104.03      5.14 o 
  -6   8   6        2.35        2.17      1.78 o 
  -5   8   6       61.96       60.82      4.52 o 
  -4   8   6       52.10       53.87      3.70 o 
  -3   8   6       33.87       39.97      3.07 o 
  -2   8   6      149.86      158.36      5.33 o 
  -1   8   6        8.63        9.19      2.11 o 
   0   8   6      668.73      665.66     10.64 o 
   1   8   6      640.40      597.53     10.58 o 
   2   8   6       20.34       18.07      2.74 o 
   3   8   6      534.72      547.05     12.44 o 
   4   8   6        0.28       -1.29      1.95 o 
   5   8   6      169.04      170.41     10.23 o 
   6   8   6      130.92      118.90     13.48 o 
 -11   9   6       12.38       13.41      4.42 o 
 -10   9   6      111.18      125.85     10.93 o 
  -9   9   6       29.62       29.41      5.86 o 
  -8   9   6        3.22        6.14      4.04 o 
  -7   9   6       93.14       97.45      5.83 o 
  -6   9   6       25.61       21.09      2.72 o 
  -5   9   6      354.82      338.54     12.50 o 
  -4   9   6      407.00      386.27      8.55 o 
  -3   9   6        9.59        9.95      2.14 o 
  -2   9   6       57.44       54.62      3.78 o 
  -1   9   6        8.75        8.22      2.08 o 
   0   9   6       15.36       12.55      2.46 o 
   1   9   6      148.03      139.20      5.38 o 
   2   9   6      159.75      164.27      6.83 o 
   3   9   6      259.10      241.42     10.02 o 
   4   9   6       42.49       46.34      6.96 o 
   5   9   6       18.69       27.90      5.01 o 
   6   9   6       33.92       28.50      5.35 o 
 -11  10   6       47.71       44.83      7.49 o 
 -10  10   6        1.09        1.26      3.78 o 
  -9  10   6       84.93       92.10      9.38 o 
  -8  10   6      553.50      558.30     15.08 o 
  -7  10   6      164.47      172.24      7.26 o 
  -6  10   6        3.98       -0.52      1.98 o 
  -5  10   6       84.31       81.80      6.27 o 
  -4  10   6        8.93        4.70      2.00 o 
  -3  10   6      304.31      310.51      7.61 o 
  -2  10   6     1009.75     1003.47     14.07 o 
  -1  10   6       18.12       18.07      2.63 o 
   0  10   6      280.34      285.34      7.59 o 
   1  10   6      385.95      382.98     10.97 o 
   2  10   6       68.75       63.93      6.10 o 
   3  10   6      420.33      438.36     24.75 o 
   4  10   6      149.25      153.11     13.34 o 
   5  10   6       26.50       28.47      5.02 o 
 -10  11   6      640.04      657.93     23.03 o 
  -9  11   6       33.09       44.59      7.32 o 
  -8  11   6       88.93       97.42      6.31 o 
  -7  11   6       82.76       89.49      6.61 o 
  -6  11   6       74.12       86.69      6.70 o 
  -5  11   6       50.40       49.72      5.28 o 
  -4  11   6       66.31       69.97      6.08 o 
  -3  11   6      116.84      115.92      9.56 o 
  -2  11   6        0.03       -0.31      1.64 o 
  -1  11   6       40.06       38.14      3.62 o 
   0  11   6       19.46       20.15      3.26 o 
   1  11   6      417.91      420.93     10.94 o 
   2  11   6       74.70       68.70      6.49 o 
   3  11   6        5.44        3.92      3.39 o 
   4  11   6       46.60       60.28      6.56 o 
   5  11   6       27.49       35.28      5.43 o 
  -9  12   6      379.96      355.51     16.52 o 
  -8  12   6       76.69       83.84      6.13 o 
  -7  12   6       13.93       13.48      5.03 o 
  -6  12   6      230.76      218.97     17.73 o 
  -5  12   6      391.03      399.72     15.05 o 
  -4  12   6       49.26       51.20      5.55 o 
  -3  12   6      658.44      643.10     20.47 o 
  -2  12   6       65.51       71.17      6.14 o 
  -1  12   6       40.00       42.94      5.09 o 
   0  12   6      135.77      148.07      6.76 o 
   1  12   6      451.00      464.18     19.90 o 
   2  12   6       18.29       18.23      3.55 o 
   3  12   6      138.69      152.78      9.56 o 
   4  12   6       39.68       43.01      6.23 o 
  -8  13   6      198.63      222.70     12.31 o 
  -7  13   6      478.08      463.56     14.26 o 
  -6  13   6       30.65       31.54      4.89 o 
  -5  13   6       23.77       21.35      4.06 o 
  -4  13   6       20.56       17.06      5.97 o 
  -3  13   6      143.77      149.82     12.85 o 
  -2  13   6      150.51      181.72     16.68 o 
  -1  13   6      379.38      403.79     13.09 o 
   0  13   6      354.83      348.78     12.15 o 
   1  13   6       12.95        8.65      3.71 o 
   2  13   6      341.65      325.35     11.59 o 
   3  13   6        0.21        1.26      3.51 o 
  -7  14   6        0.11       -2.11      3.98 o 
  -6  14   6      178.89      165.85     10.03 o 
  -5  14   6       20.62       17.57      4.19 o 
  -4  14   6       59.42       64.34     10.46 o 
  -3  14   6       39.78       44.63      5.87 o 
  -2  14   6      167.30      173.09     12.74 o 
  -1  14   6       13.41       19.34      4.24 o 
   0  14   6       45.96       41.98      5.53 o 
   1  14   6        1.74        0.84      3.13 o 
   2  14   6        0.77       -0.58      3.18 o 
  -5  15   6      117.98      117.96      8.80 o 
  -4  15   6     1023.37     1141.50     25.06 o 
  -3  15   6        9.77       17.78      4.43 o 
  -2  15   6        3.09        7.04      4.56 o 
  -1  15   6      141.17      140.41      9.35 o 
   0  15   6      166.07      162.42     10.21 o 
 -12   1   7      152.71      147.88      8.60 o 
 -11   1   7      977.55      991.14     23.62 o 
 -10   1   7       13.84       11.87      3.15 o 
  -9   1   7       16.70       25.10      4.61 o 
  -8   1   7       28.75       43.16      4.17 o 
  -7   1   7       91.01       96.77      5.98 o 
  -6   1   7        1.29        0.45      1.91 o 
  -5   1   7      150.54      161.23      5.75 o 
  -4   1   7      389.19      364.76      6.76 o 
  -3   1   7      108.09      123.67      3.95 o 
  -2   1   7      371.09      384.61     10.18 o 
  -1   1   7     1389.55     1303.40     21.35 o 
   0   1   7      301.30      297.59      9.05 o 
   1   1   7     1440.78     1417.73     23.14 o 
   2   1   7      586.37      602.30     15.05 o 
   3   1   7      246.66      229.70      9.67 o 
   4   1   7      220.50      248.12     15.43 o 
   5   1   7      220.77      206.92      9.55 o 
   6   1   7       29.57       27.38      5.73 o 
 -12   2   7      340.59      350.46     11.53 o 
 -11   2   7       27.45       16.80      3.93 o 
 -10   2   7      337.63      330.72     10.32 o 
  -9   2   7        9.02        4.26      2.42 o 
  -8   2   7       35.56       36.91      4.02 o 
  -7   2   7       49.78       55.95      4.49 o 
  -6   2   7      728.59      675.41     13.19 o 
  -5   2   7        0.37        1.49      2.11 o 
  -4   2   7      103.07       92.92      4.22 o 
  -3   2   7      407.54      397.03      6.56 o 
  -2   2   7      817.16      787.27     13.00 o 
  -1   2   7        2.64        0.89      2.01 o 
   0   2   7        0.05       -1.97      1.97 o 
   1   2   7      172.55      160.45      7.88 o 
   2   2   7      111.96      114.65      6.88 o 
   3   2   7      137.46      120.50      7.21 o 
   4   2   7       93.98       87.15      7.49 o 
   5   2   7      315.15      280.53     16.94 o 
   6   2   7      179.98      172.39     10.62 o 
 -12   3   7       36.07       32.27      4.67 o 
 -11   3   7      110.46      122.98      7.70 o 
 -10   3   7       43.26       39.34      4.51 o 
  -9   3   7       29.07       28.49      4.01 o 
  -8   3   7       87.66       95.28      7.28 o 
  -7   3   7      103.38       93.65      5.70 o 
  -6   3   7       35.86       49.81      4.32 o 
  -5   3   7       10.21        6.86      2.10 o 
  -4   3   7        2.85        6.81      1.79 o 
  -3   3   7      294.25      250.03      8.86 o 
  -2   3   7      735.29      732.09     17.58 o 
  -1   3   7      682.77      675.02     14.12 o 
   0   3   7      118.53      106.49      6.38 o 
   1   3   7      279.91      284.32      9.03 o 
   2   3   7       43.79       43.61      6.43 o 
   3   3   7       12.84        8.56      5.24 o 
   4   3   7      674.70      658.97     15.27 o 
   5   3   7      153.08      160.72      8.82 o 
   6   3   7      187.71      176.18      9.47 o 
 -12   4   7      207.13      212.04     10.21 o 
 -11   4   7       82.31       94.00      6.73 o 
 -10   4   7      556.71      554.51     13.77 o 
  -9   4   7      284.94      321.06      9.97 o 
  -8   4   7      198.73      202.03      7.62 o 
  -7   4   7      654.96      636.51     15.75 o 
  -6   4   7       76.50       80.08      5.11 o 
  -5   4   7     1159.05     1141.21     16.61 o 
  -4   4   7      250.74      245.77      7.04 o 
  -3   4   7      361.29      328.15      9.25 o 
  -2   4   7      259.14      245.61     11.04 o 
  -1   4   7      232.22      223.44      9.38 o 
   0   4   7       75.24       75.62      6.10 o 
   1   4   7       29.06       29.25      3.73 o 
   2   4   7      435.66      431.56     11.48 o 
   3   4   7       29.78       28.56      5.55 o 
   4   4   7      240.65      229.09      8.96 o 
   5   4   7       43.09       36.79      4.71 o 
   6   4   7      398.51      392.89     15.05 o 
 -12   5   7       10.91       11.40      3.74 o 
 -11   5   7        0.01       -0.64      2.53 o 
 -10   5   7      155.54      158.48      8.50 o 
  -9   5   7       74.53       92.26      6.30 o 
  -8   5   7       96.89       98.00      6.21 o 
  -7   5   7       66.00       67.60      5.08 o 
  -6   5   7      174.41      163.13      5.25 o 
  -5   5   7        2.78        3.20      1.95 o 
  -4   5   7      262.80      248.34      6.53 o 
  -3   5   7        8.71        9.32      2.10 o 
  -2   5   7       94.36       90.40      4.67 o 
  -1   5   7      171.24      153.97      6.07 o 
   0   5   7      434.80      418.78     10.96 o 
   1   5   7      111.97      117.50      6.80 o 
   2   5   7      491.31      472.25     12.11 o 
   3   5   7      318.44      311.34      8.87 o 
   4   5   7        5.69        2.79      2.46 o 
   5   5   7       36.61       39.44      4.63 o 
 -11   6   7      216.05      219.72      9.94 o 
 -10   6   7      878.65      906.54     18.68 o 
  -9   6   7      266.22      276.95      9.46 o 
  -8   6   7      400.28      395.19     10.95 o 
  -7   6   7      209.83      216.24      7.83 o 
  -6   6   7      147.55      152.21      5.53 o 
  -5   6   7       12.29       21.84      5.68 o 
  -4   6   7       10.60        5.34      2.15 o 
  -3   6   7      181.70      183.02      6.42 o 
  -2   6   7       44.75       46.49      3.66 o 
  -1   6   7      743.38      737.85     11.62 o 
   0   6   7      626.53      618.71     14.33 o 
   1   6   7      245.70      225.42      7.25 o 
   2   6   7       36.02       35.18      5.03 o 
   3   6   7      288.15      294.13      8.67 o 
   4   6   7        0.98        0.56      2.86 o 
   5   6   7      109.08      117.86      7.52 o 
 -11   7   7       97.12       84.29      6.71 o 
 -10   7   7       87.60       86.50      6.67 o 
  -9   7   7       15.90       13.78      3.34 o 
  -8   7   7       15.93       14.31      3.22 o 
  -7   7   7      190.31      192.92      7.38 o 
  -6   7   7       58.39       63.91      4.89 o 
  -5   7   7      202.42      211.46      7.31 o 
  -4   7   7      224.42      230.09     10.97 o 
  -3   7   7      668.41      635.04     13.35 o 
  -2   7   7      152.64      146.31      5.96 o 
  -1   7   7        3.58        0.95      1.72 o 
   0   7   7      150.11      142.45      6.46 o 
   1   7   7      277.94      283.58      9.56 o 
   2   7   7       92.70       92.40      5.61 o 
   3   7   7      199.57      203.16      7.91 o 
   4   7   7      331.05      313.28      9.21 o 
   5   7   7      119.81      118.57      6.76 o 
 -11   8   7       85.74       87.21     11.71 o 
 -10   8   7      195.88      196.57     11.43 o 
  -9   8   7      457.62      438.26     14.42 o 
  -8   8   7       90.57       97.18      7.36 o 
  -7   8   7       64.12       69.50      6.24 o 
  -6   8   7       57.15       57.10      4.74 o 
  -5   8   7      261.11      258.44      9.50 o 
  -4   8   7      348.48      361.08      9.71 o 
  -3   8   7       53.60       51.14      4.64 o 
  -2   8   7      280.30      291.82      7.72 o 
  -1   8   7      235.14      229.62      6.99 o 
   0   8   7      143.18      141.85      6.48 o 
   1   8   7      235.72      238.94      7.99 o 
   2   8   7      357.85      362.19     10.06 o 
   3   8   7      266.31      267.47      8.36 o 
   4   8   7      117.76      129.63      9.17 o 
 -10   9   7       25.23       32.50      6.27 o 
  -9   9   7        0.69        5.92      6.45 o 
  -8   9   7      114.43      112.25      9.81 o 
  -7   9   7      232.93      238.61      9.69 o 
  -6   9   7       71.46       79.61      5.62 o 
  -5   9   7      207.82      204.89      9.14 o 
  -4   9   7        1.38        0.61      2.64 o 
  -3   9   7        0.01        1.12      2.13 o 
  -2   9   7      902.26      880.35     14.56 o 
  -1   9   7       87.91       87.72      5.22 o 
   0   9   7      686.31      681.76     12.85 o 
   1   9   7      123.09      129.85      6.46 o 
   2   9   7       11.60        7.27      3.41 o 
   3   9   7       19.33       17.72      4.32 o 
   4   9   7      199.50      226.25     11.71 o 
  -9  10   7       11.93       16.48      6.09 o 
  -8  10   7       14.84       20.67      7.79 o 
  -7  10   7      146.14      164.82      9.50 o 
  -6  10   7       52.72       52.97      5.50 o 
  -5  10   7      762.09      786.11     18.28 o 
  -4  10   7       79.03       77.78      5.51 o 
  -3  10   7       87.82       79.43      5.53 o 
  -2  10   7       18.69       17.13      2.82 o 
  -1  10   7       56.32       54.98      4.31 o 
   0  10   7        3.62        2.63      2.37 o 
   1  10   7       14.86       15.25      3.74 o 
   2  10   7        5.30        6.88      3.46 o 
   3  10   7        2.00        2.12      3.28 o 
  -9  11   7       27.02       25.44      9.25 o 
  -8  11   7      571.05      596.11     21.10 o 
  -7  11   7       27.92       30.28      4.05 o 
  -6  11   7        0.14       -0.66      2.76 o 
  -5  11   7       41.58       42.96      6.76 o 
  -4  11   7      492.91      514.54     18.33 o 
  -3  11   7      236.88      244.76     10.15 o 
  -2  11   7      337.41      344.81      9.06 o 
  -1  11   7       22.67       24.73      3.62 o 
   0  11   7       63.62       77.51     13.30 o 
   1  11   7      197.28      245.25     12.63 o 
   2  11   7       41.94       47.20      5.98 o 
  -8  12   7      261.62      256.23     13.95 o 
  -7  12   7      184.35      200.71      9.02 o 
  -6  12   7        0.08       -1.09      3.70 o 
  -5  12   7      100.16       91.69      9.28 o 
  -4  12   7       89.22       76.59      8.78 o 
  -3  12   7       37.90       45.92      6.96 o 
  -2  12   7       17.97       21.42      5.34 o 
  -1  12   7      488.02      509.86     15.30 o 
   0  12   7       67.44       82.03      7.01 o 
   1  12   7        0.56       -1.76      2.82 o 
  -6  13   7       45.69       50.41      5.16 o 
  -5  13   7      190.03      215.05     20.21 o 
  -4  13   7       75.56       81.97      8.98 o 
  -3  13   7        1.49       -2.08      3.53 o 
  -2  13   7       37.08       32.32      6.52 o 
  -1  13   7       51.60       58.19      7.90 o 
   0  13   7      129.76      120.69     18.75 o 
 -11   0   8        0.00       -1.29      4.99 o 
 -10   0   8      119.58      106.77     13.64 o 
  -9   0   8        2.19        2.92      4.51 o 
  -8   0   8      486.82      501.58     19.48 o 
  -7   0   8        5.80        9.71      5.11 o 
  -6   0   8       13.21        9.87     10.11 o 
  -5   0   8       41.87       35.62      4.50 o 
  -4   0   8      908.20      958.11     38.48 o 
  -3   0   8       14.91       33.91     13.64 o 
  -2   0   8     1063.65     1035.90     27.44 o 
  -1   0   8       36.75       27.65      5.68 o 
   0   0   8        2.71        3.26      3.39 o 
   1   0   8       83.01       81.98     11.93 o 
   2   0   8      536.38      543.00     30.93 o 
   3   0   8        3.70        6.26      4.99 o 
   4   0   8       94.28      121.45     11.37 o 
 -11   1   8      381.19      390.55     11.95 o 
 -10   1   8      627.18      623.32     14.89 o 
  -9   1   8       13.20       17.61      3.36 o 
  -8   1   8        5.45        0.29      2.42 o 
  -7   1   8      102.12       96.76      5.98 o 
  -6   1   8      222.63      232.85     10.51 o 
  -5   1   8      120.64      113.22      5.11 o 
  -4   1   8       31.46       38.78      5.04 o 
  -3   1   8       75.39       67.71      6.43 o 
  -2   1   8        0.19        1.93      2.46 o 
  -1   1   8      207.21      190.36      8.67 o 
   0   1   8       39.04       42.10      4.61 o 
   1   1   8       71.47       69.42      5.81 o 
   2   1   8      156.34      163.81      8.82 o 
   3   1   8       41.95       35.47      4.78 o 
   4   1   8       36.53       45.28      5.32 o 
 -11   2   8      150.76      141.34      8.36 o 
 -10   2   8      171.68      174.84     11.74 o 
  -9   2   8       13.79       11.16      3.19 o 
  -8   2   8       23.67       29.26      3.86 o 
  -7   2   8      168.39      186.36      7.24 o 
  -6   2   8        7.77       12.03      3.15 o 
  -5   2   8      367.84      396.55      9.29 o 
  -4   2   8      361.06      349.38      9.85 o 
  -3   2   8      222.55      205.71      8.26 o 
  -2   2   8       77.45       68.82      5.55 o 
  -1   2   8      589.64      551.05     13.81 o 
   0   2   8        0.81       -2.02      2.02 o 
   1   2   8      290.27      282.99     18.42 o 
   2   2   8        2.51        2.46      2.77 o 
   3   2   8       10.52        8.32      3.23 o 
   4   2   8        1.00       -1.46      2.75 o 
 -11   3   8      103.27      111.57      8.65 o 
 -10   3   8        8.61        3.01      2.94 o 
  -9   3   8      316.06      335.91     13.10 o 
  -8   3   8       54.69       60.86      5.14 o 
  -7   3   8      261.44      277.34      8.79 o 
  -6   3   8      118.64      130.90      6.32 o 
  -5   3   8      789.85      762.42     14.74 o 
  -4   3   8       63.35       53.76      4.74 o 
  -3   3   8      536.58      565.84     13.50 o 
  -2   3   8        5.04        7.24      2.87 o 
  -1   3   8       17.66       19.76      3.55 o 
   0   3   8       48.67       39.49      4.50 o 
   1   3   8        4.57        6.45      2.98 o 
   2   3   8       50.68       45.66      4.99 o 
   3   3   8      397.16      365.68     13.36 o 
   4   3   8       25.39       25.84      6.18 o 
 -11   4   8        5.87       13.19      3.67 o 
 -10   4   8       78.36       72.76      5.97 o 
  -9   4   8       87.94       79.78      5.93 o 
  -8   4   8       53.05       46.67      4.73 o 
  -7   4   8      139.29      135.13      6.82 o 
  -6   4   8       78.98       76.93      7.23 o 
  -5   4   8       71.48       70.43      6.11 o 
  -4   4   8       13.06        6.66      2.69 o 
  -3   4   8       28.23       30.46      4.75 o 
  -2   4   8      342.56      330.40     11.85 o 
  -1   4   8       54.63       44.46      4.79 o 
   0   4   8        2.88        2.49      2.40 o 
   1   4   8        7.51        2.44      2.78 o 
   2   4   8       96.10      102.46      7.06 o 
   3   4   8       26.35       21.72      4.07 o 
   4   4   8       62.41       58.49      5.83 o 
 -11   5   8      459.18      516.56     15.43 o 
 -10   5   8      265.63      281.45     10.07 o 
  -9   5   8      177.62      188.32      8.38 o 
  -8   5   8      327.43      326.39     11.61 o 
  -7   5   8        0.19        0.46      2.04 o 
  -6   5   8      522.31      556.03     11.42 o 
  -5   5   8      222.94      198.38     10.70 o 
  -4   5   8       77.47       97.70      7.28 o 
  -3   5   8      201.21      213.39      9.55 o 
  -2   5   8      198.48      173.60      8.12 o 
  -1   5   8        8.82        7.59      2.76 o 
   0   5   8      659.55      669.89     13.34 o 
   1   5   8       83.59       93.73      6.56 o 
   2   5   8       31.83       26.26      3.79 o 
   3   5   8      225.62      220.12      9.71 o 
 -10   6   8        8.31        5.26      3.02 o 
  -9   6   8       29.96       24.53      4.09 o 
  -8   6   8        2.09       -1.21      2.53 o 
  -7   6   8        0.18        0.38      2.10 o 
  -6   6   8        0.04        1.16      2.50 o 
  -5   6   8        9.07       12.15      4.33 o 
  -4   6   8      286.23      261.07     11.42 o 
  -3   6   8        8.43        5.57      4.43 o 
  -2   6   8       39.63       28.43      3.83 o 
  -1   6   8       25.08       13.96      2.90 o 
   0   6   8        7.61        2.79      2.35 o 
   1   6   8        0.78       -1.56      2.42 o 
   2   6   8       32.73       38.51      4.15 o 
   3   6   8       28.70       32.44      4.12 o 
 -10   7   8        8.09        8.35      3.44 o 
  -9   7   8      837.20      943.86     17.21 o 
  -8   7   8      288.56      309.94     13.19 o 
  -7   7   8       59.46       50.77      5.62 o 
  -6   7   8        4.38        7.41      3.80 o 
  -5   7   8      104.80      108.11      7.55 o 
  -4   7   8      119.68      131.50      7.28 o 
  -3   7   8      389.50      391.87     12.11 o 
  -2   7   8      272.27      263.98     10.73 o 
  -1   7   8       34.70       36.21      3.82 o 
   0   7   8      281.16      272.41      8.78 o 
   1   7   8      132.93      156.28      7.53 o 
   2   7   8       58.57       57.99      4.88 o 
   3   7   8      453.76      455.01     17.86 o 
  -9   8   8        8.69        9.13      4.39 o 
  -8   8   8       31.64       44.33      5.53 o 
  -7   8   8      114.75      109.64      7.87 o 
  -6   8   8       16.66       17.77      4.82 o 
  -5   8   8        7.71        7.40      3.08 o 
  -4   8   8      276.91      276.44      8.16 o 
  -3   8   8        9.65        9.62      2.95 o 
  -2   8   8      241.09      238.08     10.24 o 
  -1   8   8      152.41      142.16      8.81 o 
   0   8   8        4.41        3.00      2.43 o 
   1   8   8      104.28      117.33      6.59 o 
   2   8   8      110.75      123.87      6.91 o 
  -8   9   8      136.29      172.11     12.46 o 
  -7   9   8      218.56      229.83     12.06 o 
  -6   9   8      487.95      516.07     14.88 o 
  -5   9   8       67.12       67.23      6.41 o 
  -4   9   8       69.43       72.78      6.06 o 
  -3   9   8        6.65        8.09      2.81 o 
  -2   9   8      154.74      165.52      9.82 o 
  -1   9   8       10.04        8.25      2.89 o 
   0   9   8       66.48       61.98      5.56 o 
   1   9   8      259.86      257.41     15.53 o 
  -7  10   8      237.51      222.84     17.29 o 
  -6  10   8       32.17       51.80      7.31 o 
  -5  10   8       11.86       12.98      4.33 o 
  -4  10   8       99.70      102.57      6.40 o 
  -3  10   8        9.60       12.14      3.04 o 
  -2  10   8       55.86       59.92      8.84 o 
  -1  10   8      329.92      377.88     13.16 o 
   0  10   8        9.78        1.99      3.23 o 
  -6  11   8       61.83       72.61     15.59 o 
  -5  11   8        1.34       -2.32      3.35 o 
  -4  11   8       22.72       26.08      4.71 o 
  -3  11   8       40.82       52.33      5.96 o 
  -2  11   8        0.04        2.74      3.07 o 
  -1  11   8      350.32      368.00     15.97 o 
 -10   1   9      324.71      341.96     12.06 o 
  -9   1   9       77.30       79.27      6.11 o 
  -8   1   9       12.77       13.11      3.27 o 
  -7   1   9      389.97      394.01     11.10 o 
  -6   1   9       56.69       48.55      7.74 o 
  -5   1   9       60.31       58.85      8.17 o 
  -4   1   9      256.94      248.29     16.50 o 
  -3   1   9       34.21       27.45      4.25 o 
  -2   1   9      273.62      283.08     10.08 o 
  -1   1   9       34.38       41.44      4.94 o 
   0   1   9       15.40       17.99      3.88 o 
   1   1   9        9.45        7.02      3.19 o 
  -9   2   9      117.31      122.37      9.60 o 
  -8   2   9      170.62      162.34     12.16 o 
  -7   2   9       13.68        7.14      3.69 o 
  -6   2   9       17.43       15.39      5.59 o 
  -5   2   9      647.43      706.00     24.11 o 
  -4   2   9      191.69      191.14     11.82 o 
  -3   2   9      171.80      154.07      8.72 o 
  -2   2   9        4.72        4.45      2.86 o 
  -1   2   9        5.18        3.45      2.92 o 
   0   2   9        0.13        1.36      2.66 o 
   1   2   9        1.33        0.19      2.78 o 
  -9   3   9       89.96       81.54      6.26 o 
  -8   3   9        3.40        8.96      2.92 o 
  -7   3   9       50.21       62.35      6.50 o 
  -6   3   9        8.75        8.71      3.51 o 
  -5   3   9       51.24       54.35      8.15 o 
  -4   3   9      360.63      355.62     13.19 o 
  -3   3   9       66.79       66.95      7.24 o 
  -2   3   9        8.61        9.54      3.29 o 
  -1   3   9        5.22        0.92      2.85 o 
   0   3   9       63.19       61.31      8.09 o 
   1   3   9       23.88       24.75      4.40 o 
  -9   4   9       47.28       44.09      4.91 o 
  -8   4   9      409.28      445.20     12.08 o 
  -7   4   9      267.47      263.03     10.94 o 
  -6   4   9      533.17      565.17     16.25 o 
  -5   4   9      298.10      304.17     21.80 o 
  -4   4   9      138.14      145.35     11.67 o 
  -3   4   9      337.89      346.81     14.64 o 
  -2   4   9       46.86       68.41      5.92 o 
  -1   4   9       58.84       58.21      5.64 o 
   0   4   9       13.78        6.30      4.36 o 
   1   4   9       10.92        9.19      3.36 o 
  -9   5   9        7.25        4.18      2.70 o 
  -8   5   9        4.70        8.13      4.68 o 
  -7   5   9      216.89      235.34     12.69 o 
  -6   5   9       69.91       72.53      8.07 o 
  -5   5   9       44.25       43.60      8.52 o 
  -4   5   9      237.40      250.24     11.60 o 
  -3   5   9        0.02       -2.78      2.78 o 
  -2   5   9        2.05        1.76      2.66 o 
  -1   5   9      275.60      277.69      9.73 o 
   0   5   9        8.13        6.19      2.80 o 
  -8   6   9      123.20      114.24     10.47 o 
  -7   6   9       77.20       98.72      9.63 o 
  -6   6   9       58.30       56.01      7.42 o 
  -5   6   9      526.89      572.86     27.64 o 
  -4   6   9        0.01        1.20      3.06 o 
  -3   6   9      257.85      294.42     14.42 o 
  -2   6   9      136.14      140.00      9.72 o 
  -1   6   9       28.23       39.53      4.28 o 
   0   6   9        2.59        1.87      2.65 o 
  -7   7   9      167.39      182.45     13.00 o 
  -6   7   9       32.84       47.55     10.35 o 
  -5   7   9       14.25        7.28      5.85 o 
  -4   7   9       18.43       16.41      4.63 o 
  -3   7   9       23.80       25.80      5.39 o 
  -2   7   9      174.01      195.12     11.33 o 
  -1   7   9      103.76       99.28      7.27 o 
  -6   8   9      302.37      283.71     13.83 o 
  -5   8   9       28.53       29.18      7.31 o 
  -4   8   9        6.89       13.83      5.90 o 
  -3   8   9        0.65        1.74      3.35 o 
  -2   8   9      189.26      193.65     11.40 o 
  -6   0  10      607.40      618.12     33.61 o 
  -5   0  10        1.92       -5.36      5.36 o 
  -4   0  10      390.98      425.23     27.28 o 
  -5   1  10       27.48       28.12      7.04 o 
  -4   1  10       94.80      100.14      8.68 o 
  -5   2  10       30.50       36.87      7.57 o 
                                                 
